# Supplementary material for: The Evolution and Global Spatiotemporal Dynamics of Senecavirus A
Source: Microbiol Spectr. 2022 Oct 31;10(6):e02090-22. doi: 10.1128/spectrum.02090-22 (PMC9769604; doi:10.1128/spectrum.02090-22)
Supplement: Supplemental file 2 — Table S4. Download spectrum.02090-22-s0002.xlsx, XLSX file, 0.03 MB [file spectrum.02090-22-s0002.xlsx]

## Sheet: Sheet1
Table S4. Specific amino acid substitutions of clades I and II.
Protein	Polyprotein position	Amino acid residues		Specific amino acid residuces
		Clade I	Clade II	Clade I	Clade II
L	4	S	P/S		P
L	5	H	H/N/Y		N/Y
L	8	F	F/L		L
L	10	T	A/T		A
L	14	T	A/T		A
L	17	D	D/N		N
L	18	V	I/V		I
L	20	G	G/R		R
L	21	I/T	T	I
L	28	Y	H/Y		H
L	29	P	L/P		L
L	32	V	A/V		A
L	34	N	D/N/S		D/S
L	37	Y	H/Y		H
L	41	T	I/T		I
L	45	I	I/T		T
L	52	I	I/V		V
L	54	I	I/V		V
L	56	R	K/R		K
L	59	N	D/N		D
L	61	Y	C/Y		C
L	63	I	I/T/V		T/V
L	68	Q	L/Q		L
L	75	V	I/V		I
L	79	Q	Q/R		R
VP4	83	Q	H/Q/R		H/R
VP4	84	T	F/T		F
VP4	85	T	P/T		P
VP4	86	S	L/S		L
VP4	87	K	K/R		R
VP4	88	N	D/K/N		D/K
VP4	90	F	F/S		S
VP4	105	A	A/T		T
VP4	106	N	I/N		I
VP4	115	S	P/S		P
VP4	116	T	S/T		S
VP4	127	N	N/S		S
VP4	134	G	G/X		X
VP4	138	N	D/N		D
VP4	144	N	N/S		S
VP4	146	L	L/X		X
VP4	150	K	K/R		R
VP2	153	N	N/S		S
VP2	158	E	E/G		G
VP2	165	I/T	I/M/T		M
VP2	169	A	A/V		V
VP2	192	K/Q	K/N	Q	N
VP2	193	S	A/S		A
VP2	194	D	D/N		N
VP2	223	K	K/N		N
VP2	224	A	A/T		T
VP2	234	P	P/S		S
VP2	235	L	L/P		P
VP2	242	R	R/X		X
VP2	247	N	K/N/S/T		K/S/T
VP2	255	L	L/Q		Q
VP2	257	R	G/R		G
VP2	269	V	A/V		A
VP2	272	N	D/N		D
VP2	282	L	L/P		P
VP2	286	V	I/V		I
VP2	288	E	E/G		G
VP2	289	T	A/T		A
VP2	294	K	K/R		R
VP2	295	P	P/S		S
VP2	298	K	E/K		E
VP2	299	A/V	A/T	V	T
VP2	300	K/R	K	R
VP2	302	L	I/L		I
VP2	303	Q	E/Q/R/X		E/R/X
VP2	306	K/N	K/N/S		S
VP2	318	R	L/R/W		L/W
VP2	331	Y	H/Y		H
VP2	335	P	L/P		L
VP2	337	W	R/W		R
VP2	340	-/G	G	-
VP2	343	F	F/L		L
VP2	354	H	H/R		R
VP2	368	N/S	S	N
VP2	369	V	F/V		F
VP2	374	E	E/G		G
VP2	379	S	P/S		P
VP2	389	L	L/R		R
VP2	399	K	K/R		R
VP2	407	E	E/K		K
VP2	420	N	N/S		S
VP2	426	Y	F/Y		F
VP2	427	M/T	K/M/R/T		K/R
VP2	430	A/T	T	A
VP2	432	E/X	E/K	X	K
VP3	437	I	I/V		V
VP3	440	A	A/T/V		T/V
VP3	445	S	A/S		A
VP3	450	S	S/T		T
VP3	452	I/L	I	L
VP3	469	N/S	N	S
VP3	475	I	I/V/X		V/X
VP3	476	T	I/T		I
VP3	477	D	D/G		G
VP3	484	I	I/T		T
VP3	487	L	F/L		F
VP3	491	E	E/G		G
VP3	492	R/X	Q/R	X	Q
VP3	493	V	A/V		A
VP3	494	P	F/P/S		F/S
VP3	495	E	D/E		D
VP3	497	V	E/K/V		E/K
VP3	499	A	A/V		V
VP3	502	A/T	A/P/T		P
VP3	503	Y	F/Y		F
VP3	504	V	A/L/V		A/L
VP3	507	V	A/V		A
VP3	508	A	A/T		T
VP3	509	V	I/V		I
VP3	511	A/T	A/T/V		V
VP3	513	F	F/L		L
VP3	514	A/D	D/E/N	A	E/N
VP3	515	D	D/N		N
VP3	516	K/R	K/N	R	N
VP3	525	L	L/P		P
VP3	527	D	D/N		N
VP3	528	P	L/P		L
VP3	535	V	I/V		I
VP3	549	I	I/V		V
VP3	560	M	M/V		V
VP3	570	S	P/S		P
VP3	575	T	A/S/T		A/S
VP3	578	Q	Q/R		R
VP3	582	E	E/K/X		K/X
VP3	592	D	D/E		E
VP3	593	I	I/T		T
VP3	597	S	P/S		P
VP3	602	V	A/I/V		A/I
VP3	609	S	G/S		G
VP3	617	I	F/I		F
VP3	619	N	K/N		K
VP3	622	Y	F/Y		F
VP3	623	S	F/S		F
VP3	624	A	A/T/V		T/V
VP3	626	G	D/G		D
VP3	641	D	D/E/G		E/G
VP3	645	N/S	K/N/S		K
VP3	648	I/V	I/T	V	T
VP3	652	A	A/V		V
VP3	653	S	F/S		F
VP3	654	A	A/T		T
VP3	664	I/V	V	I
VP1	683	I/V	I/T/V		T
VP1	695	E	E/G		G
VP1	698	A	A/V		V
VP1	699	P	P/S		S
VP1	719	I	I/T/V		T/V
VP1	723	E	E/X		X
VP1	724	K	K/R		R
VP1	727	V	I/V		I
VP1	730	H/R	R	H
VP1	732	F	F/L		L
VP1	735	K/L/Q	A/E/K/Q/T/V	L	A/E/T/V
VP1	736	E	A/E/T		A/T
VP1	738	A/V	A/T/V		T
VP1	739	Q	H/Q		H
VP1	744	Y	F/Y		F
VP1	748	L	L/X		X
VP1	758	P	L/P		L
VP1	767	N	N/S		S
VP1	770	G	A/D/G		A/D
VP1	771	S	N/S		N
VP1	784	Y	F/Y		F
VP1	792	F	F/L		L
VP1	812	G	E/G		E
VP1	813	W	W/X		X
VP1	814	F	F/S		S
VP1	819	E	E/G		G
VP1	822	A	A/S		S
VP1	824	S	N/S		N
VP1	828	D/G	D	G
VP1	837	T	S/T		S
VP1	845	A	A/T		T
VP1	851	V	I/V		I
VP1	861	S	F/S		F
VP1	867	A/R	R	A
VP1	868	L/W	R/W	L	R
VP1	870	G	A/G		A
VP1	875	S	F/P/S		F/P
VP1	876	S	F/S		F
VP1	878	T	P/T		P
VP1	893	F	F/L		L
VP1	894	V	A/I/V		A/I
VP1	902	S	G/S		G
VP1	903	T	A/I/N/T		A/I/N
VP1	904	A	A/S/V		S/V
VP1	912	I/V	V	I
VP1	928	R	R/X		X
VP1	929	S	N/S		N
VP1	933	K	K/M		M
2A	941	I	I/V/X		V/X
2A	944	N	N/X		X
2B	948	A/T	A/T/V		V
2B	949	S	F/S/T		F/T
2B	950	D	D/E		E
2B	951	N	H/N		H
2B	955	E	D/E		D
2B	957	L	F/L		F
2B	961	N	D/N		D
2B	965	T	P/T		P
2B	967	A	A/V		V
2B	969	L	I/L		I
2B	974	H	H/P		P
2B	976	V	A/V		A
2B	979	T	I/T		I
2B	981	R	K/R		K
2B	982	K	K/Q/R		Q/R
2B	986	N	D/N		D
2B	988	D/N	D/N/S		S
2B	995	S	G/S		G
2B	999	G	A/G		A
2B	1000	E	E/Q		Q
2B	1003	I/V	I/L/V		L
2B	1005	L/M	L	M
2B	1007	A	A/X		X
2B	1009	L	I/L		I
2B	1011	N	K/N		K
2B	1020	G	D/G		D
2B	1022	H	H/X		X
2B	1025	S	F/S		F
2B	1029	N	N/T		T
2B	1032	D	D/N/Y		N/Y
2B	1039	E	D/E		D
2B	1040	K	K/R		R
2B	1043	G/S	S	G
2B	1054	A	A/V		V
2B	1059	S/T	N/T	S	N
2B	1060	K	K/R		R
2B	1061	P/S	P	S
2B	1063	V	L/V		L
2B	1064	K	K/R		R
2B	1072	K	K/R		R
2B	1073	M	M/V		V
2C	1079	K	K/T		T
2C	1082	D/E	D	E
2C	1091	K	K/N		N
2C	1096	V	I/V		I
2C	1101	K	E/K/R		E/R
2C	1111	I	I/V		V
2C	1112	N	D/N		D
2C	1119	V	I/V		I
2C	1126	M	I/M		I
2C	1129	L	F/L		F
2C	1135	A	A/V		V
2C	1138	A	A/S		S
2C	1144	G	G/R		R
2C	1148	N/S	G/S	N	G
2C	1149	D	D/N		N
2C	1151	Q	H/Q		H
2C	1156	Q	Q/R		R
2C	1159	K	K/R		R
2C	1172	Q	H/Q		H
2C	1173	S	S/X		X
2C	1174	L	L/P		P
2C	1180	A	A/T/V		T/V
2C	1183	S	S/T		T
2C	1189	E	E/G		G
2C	1197	G	G/V		V
2C	1206	A	A/L		L
2C	1207	S	P/S		P
2C	1208	T	P/T		P
2C	1210	I	I/S		S
2C	1215	S	C/S		C
2C	1223	S	C/S		C
2C	1224	V	E/V		E
2C	1227	L/S/X	F/L	S/X	F
2C	1230	D	D/G		G
2C	1232	D	D/E		E
2C	1244	L	L/S		S
2C	1275	D	A/D		A
2C	1277	A	A/T/V		T/V
2C	1281	R	H/R		H
2C	1286	N	D/N		D
2C	1305	P	L/P		L
2C	1313	N	N/S		S
2C	1320	V	E/V		E
2C	1326	K	K/R		R
2C	1328	T	A/T		A
2C	1344	I/L	I	L
2C	1345	-/Y	Y	-
2C	1349	A	A/S		S
2C	1352	P	P/S		S
2C	1355	D	D/G		G
2C	1359	R	H/R		H
2C	1360	F	F/L		L
2C	1362	N/S	N	S
2C	1364	H	H/Q		Q
2C	1367	F/L	F/Y	L	Y
2C	1382	A	A/D/T		D/T
2C	1383	K	E/K		E
3A	1397	S	N/S		N
3A	1401	N	N/T		T
3A	1403	D	D/G/N		G/N
3A	1405	P	L/P/S		L/S
3A	1411	G	G/S		S
3A	1415	S/T	T	S
3A	1417	A	A/T		T
3A	1424	V	A/I/V		A/I
3A	1427	A/T	A/T/V		V
3A	1428	P	P/Q		Q
3A	1429	E	D/E		D
3A	1430	A/V	A/T/V		T
3A	1438	I	I/V		V
3A	1440	A	A/G		G
3A	1441	K	E/K		E
3A	1444	L	F/L		F
3A	1447	A	A/V		V
3A	1455	I	I/X		X
3A	1460	L	F/L		F
3A	1462	R	K/R/T		K/T
3A	1464	F	F/L		L
3A	1465	S	F/S		F
3A	1467	S	P/S		P
3A	1470	D	D/X		X
3A	1471	Q	Q/R		R
3A	1472	E	D/E/G		D/G
3A	1473	E	E/X		X
3A	1474	A/T	A/I/T		I
3A	1476	S	C/G/N/R/S/T		C/G/N/R/T
3A	1478	E/G	E	G
3A	1479	S	P/S		P
3A	1480	A/V	A/T/V		T
3A	1481	K	E/K		E
3A	1482	A	A/V		V
3A	1483	P	H/P		H
VPg	1487	N	N/S		S
VPg	1488	A	A/T		T
VPg	1492	P	L/P		L
VPg	1493	K/R	K	R
VPg	1495	N/S	N	S
VPg	1496	S	S/T		T
VPg	1508	Q	Q/R		R
3C	1512	V	E/V		E
3C	1514	M	L/M		L
3C	1516	F	F/L		L
3C	1519	A	A/G		G
3C	1521	A	A/S		S
3C	1524	V	I/V		I
3C	1526	V	A/D/V		A/D
3C	1527	P	L/P		L
3C	1528	I	H/I		H
3C	1534	N	N/S		S
3C	1535	K/R	R	K
3C	1545	L	F/L		F
3C	1553	I	I/V		V
3C	1555	E	E/G		G
3C	1559	S	F/S		F
3C	1561	P	P/S		S
3C	1564	T	A/I/T		A/I
3C	1569	R	C/H/R		C/H
3C	1570	G	A/G		A
3C	1573	H	H/Y		Y
3C	1574	T	A/T		A
3C	1576	D	D/T		T
3C	1582	V	I/V		I
3C	1589	I/V	I/L/V		L
3C	1594	M	I/M/T/V		I/T/V
3C	1599	G/R	G	R
3C	1600	P	P/S		S
3C	1603	S	P/S		P
3C	1606	N	N/T		T
3C	1607	N	N/S		S
3C	1610	K	E/K/R		E/R
3C	1614	D	D/G		G
3C	1618	A/T	A/X	T	X
3C	1620	N	D/N		D
3C	1622	R	P/R		P
3C	1623	V	C/V		C
3C	1624	V	G/V		G
3C	1628	S	A/S		A
3C	1631	G	G/R		R
3C	1632	N	N/Y		Y
3C	1633	F	F/S		S
3C	1634	F	F/L		L
3C	1635	F	F/S		S
3C	1644	D	D/N		N
3C	1645	S	P/S		P
3C	1647	T	S/T		S
3C	1649	E	D/E		D
3C	1660	R	R/X		X
3C	1662	T	A/T		A
3C	1677	G	A/G		A
3C	1679	V	I/V		I
3C	1685	L	L/M		M
3C	1691	A	A/S/V		S/V
3C	1699	I	I/T/V		T/V
3C	1705	I	I/T		T
3C	1706	K	K/R		R
3C	1709	K	K/N/R		N/R
3C	1710	H	H/R/Y		R/Y
3C	1713	E	E/G		G
3C	1714	P	P/S		S
3C	1716	A	A/T		T
RdRp	1721	L	L/M		M
RdRp	1723	T	S/T		S
RdRp	1725	L	L/Q		Q
RdRp	1729	I/V	A/I/V		A
RdRp	1731	V	I/V		I
RdRp	1734	P	L/P		L
RdRp	1738	K	K/N		N
RdRp	1742	T	A/T		A
RdRp	1743	T	A/T/X		A/X
RdRp	1748	Y	F/Y		F
RdRp	1755	A	A/T		T
RdRp	1760	F	F/S		S
RdRp	1762	P	L/P		L
RdRp	1765	N	D/N		D
RdRp	1766	K	E/K/R		E/R
RdRp	1767	D	D/G		G
RdRp	1769	D	D/G		G
RdRp	1773	V	A/M/V		A/M
RdRp	1780	A/V	A/T	V	T
RdRp	1783	P	P/S		S
RdRp	1793	M	M/T		T
RdRp	1794	S	L/S/T		L/T
RdRp	1810	I	I/V		V
RdRp	1812	T	A/T		A
RdRp	1815	E	D/E		D
RdRp	1817	I	I/T		T
RdRp	1820	I	I/V		V
RdRp	1827	D	D/V		V
RdRp	1838	I	I/T/V		T/V
RdRp	1839	N	N/S		S
RdRp	1841	F/L/S	L	F/S
RdRp	1848	D	D/E/N		E/N
RdRp	1850	A/E/V	A/T/V	E	T
RdRp	1851	N	N/S		S
RdRp	1854	V	A/I/V		A/I
RdRp	1855	D	D/G		G
RdRp	1856	A/T	A/P/S	T	P/S
RdRp	1857	A	A/I/T/V		I/T/V
RdRp	1859	A	A/T/V		T/V
RdRp	1860	E/V	I/L/M/T/V	E	I/L/M/T
RdRp	1861	Q	H/Q		H
RdRp	1862	I	F/I		F
RdRp	1864	K	K/R		R
RdRp	1865	F	F/L		L
RdRp	1867	D	D/N		N
RdRp	1872	D	D/E		E
RdRp	1878	F	F/L		L
RdRp	1882	E	E/G		G
RdRp	1884	R	G/R		G
RdRp	1887	E	D/E		D
RdRp	1888	K	K/T		T
RdRp	1889	V	A/V		A
RdRp	1899	V	A/V		A
RdRp	1919	F	F/Y		Y
RdRp	1922	H	H/Y		Y
RdRp	1939	W	R/W		R
RdRp	1941	I/V	A/V	I	A
RdRp	1943	G	G/V		V
RdRp	1944	A	A/V		V
RdRp	1948	G	E/G/R		E/R
RdRp	1949	R	K/R		K
RdRp	1950	K	K/R		R
RdRp	1952	T	M/T		M
RdRp	1956	D	D/G		G
RdRp	1960	F	F/N		N
RdRp	1962	S	L/S		L
RdRp	1966	T	A/T		A
RdRp	1971	A	A/V		V
RdRp	1974	S	F/S/Y		F/Y
RdRp	1976	F	F/L		L
RdRp	1986	A	A/V		V
RdRp	1989	P	P/S		S
RdRp	1992	R	K/R		K
RdRp	2003	E	D/E		D
RdRp	2007	K	K/R		R
RdRp	2023	N	I/N		I
RdRp	2024	T	S/T		S
RdRp	2031	I	I/V		V
RdRp	2034	A	A/V		V
RdRp	2035	L	L/P		P
RdRp	2041	E	D/E		D
RdRp	2042	F	F/L		L
RdRp	2046	M	I/M		I
RdRp	2051	A	A/S		S
RdRp	2052	Y	C/Y		C
RdRp	2053	G	G/S		S
RdRp	2055	D	D/G		G
RdRp	2057	L	L/M		M
RdRp	2060	T	A/S/T		A/S
RdRp	2061	D	D/N		N
RdRp	2064	L	L/V		V
RdRp	2067	N	D/N		D
RdRp	2070	A	A/T/V		T/V
RdRp	2075	K	E/I/K/R		E/I/R
RdRp	2078	Y	C/Y		C
RdRp	2079	K	K/R		R
RdRp	2080	M	I/M		I
RdRp	2084	N	N/Y		Y
RdRp	2088	V	A/I/V		A/I
RdRp	2089	F	F/L		L
RdRp	2091	P/S	P	S
RdRp	2094	S	S/T		T
RdRp	2096	S	F/S		F
RdRp	2099	V	A/I/V		A/I
RdRp	2100	F	F/L		L
RdRp	2102	K	E/K		E
RdRp	2104	K	K/R		R
RdRp	2108	N	N/S		S
RdRp	2114	K	K/R		R
RdRp	2116	V	A/V		A
RdRp	2118	D	D/E		E
RdRp	2119	L/S	A/L/S/V		A/V
RdRp	2121	N	N/S		S
RdRp	2125	M	L/M		L
RdRp	2126	L	F/L		F
RdRp	2150	K	K/R		R
RdRp	2153	Y	H/Y		H
RdRp	2154	D	A/D/G		A/G
RdRp	2155	R	R/T		T
RdRp	2158	H	H/Q/R		Q/R
RdRp	2161	A	A/V		V
RdRp	2168	S	G/S		G
RdRp	2170	E	E/G		G
RdRp	2173	Q	Q/R		R
RdRp	2174	A	A/T/V		T/V
RdRp	2179	L	L/S		S
RdRp	2181	D	D/E		E
