# Supplementary material for: The Evolution and Global Spatiotemporal Dynamics of Senecavirus A
Source: Microbiol Spectr. 2022 Oct 31;10(6):e02090-22. doi: 10.1128/spectrum.02090-22 (PMC9769604; doi:10.1128/spectrum.02090-22)
Supplement: Supplemental file 3 — Table S5. Download spectrum.02090-22-s0003.xlsx, XLSX file, 0.01 MB [file spectrum.02090-22-s0003.xlsx]

## Sheet: Sheet1
Table S5. Details of amino acid sites with statistically significant (P≤0.05) difference between entropies of clades I and II.
Protein	Polyprotein position	Clade I entropy	Clade II entropy	Entropy difference between clades I and II	P-value
L	21	0.624	0	0.624	0
L	56	0	0.56	-0.56	0
L	75	0	0.341	-0.341	0.04
VP2	165	0.515	0.123	0.392	0
VP2	225	0.336	0.03	0.307	0
VP2	299	0.658	0.03	0.628	0
VP2	306	0.658	0.103	0.555	0.01
VP2	340	0.336	0	0.336	0.01
VP2	368	0.336	0	0.336	0
VP2	426	0	0.468	-0.468	0.01
VP2	428	0.681	0.093	0.588	0
VP2	430	0.336	0	0.336	0
VP3	452	0.436	0	0.436	0
VP3	469	0.206	0	0.206	0.03
VP3	493	0	0.514	-0.514	0.01
VP3	514	0.658	0.189	0.469	0.01
VP3	516	0.576	0.03	0.547	0
VP3	575	0	0.683	-0.683	0
VP3	603	0.515	0.03	0.485	0
VP3	648	0.336	0.03	0.307	0.02
VP3	664	0.624	0	0.624	0
VP1	683	0.681	0.059	0.621	0
VP1	730	0.658	0	0.658	0
VP1	735	1.08	0.349	0.73	0
VP1	766	0.624	0.16	0.464	0
VP1	834	0.515	0.03	0.485	0
VP1	867	0.206	0	0.206	0.03
VP1	883	0.436	0.03	0.406	0
VP1	902	0	0.495	-0.495	0.01
VP1	905	0.658	0.111	0.547	0
VP1	912	0.576	0	0.576	0
VP1	923	0.336	0.093	0.244	0.02
2A	941	0	0.639	-0.639	0
2B	1003	0.624	0.123	0.501	0
2B	1005	0.692	0	0.692	0
2B	1043	0.336	0	0.336	0
2B	1059	0.436	0.03	0.406	0
2B	1061	0.206	0	0.206	0.05
2C	1079	0	0.446	-0.446	0.01
2C	1082	0.206	0	0.206	0.02
2C	1176	0.336	0.03	0.307	0.02
2C	1337	0.692	0.053	0.639	0
2C	1344	0.336	0	0.336	0
2C	1345	0.336	0	0.336	0
2C	1362	0.206	0	0.206	0.03
2C	1367	0.336	0.03	0.307	0.01
2C	1378	0.336	0.053	0.284	0.04
3A	1415	0.515	0	0.515	0
3A	1427	0.692	0.106	0.586	0
3A	1429	0	0.446	-0.446	0.01
3A	1430	0.681	0.103	0.577	0
3A	1438	0	0.351	-0.351	0.05
3A	1462	0	0.66	-0.66	0
3A	1474	0.658	0.059	0.599	0
3A	1476	0	0.617	-0.617	0.01
3A	1478	0.658	0	0.658	0
3A	1485	0.336	0.03	0.307	0
VPg	1493	0.692	0	0.692	0
VPg	1495	0.206	0	0.206	0.04
3C	1535	0.681	0	0.681	0
3C	1594	0	0.488	-0.488	0.03
3C	1599	0.206	0	0.206	0.02
3C	1618	0.336	0	0.336	0
3C	1649	0	0.331	-0.331	0.03
3C	1685	0	0.693	-0.693	0
3C	1709	0	0.34	-0.34	0.05
RdRp	1746	0.206	0.03	0.176	0.02
RdRp	1809	0.336	0.03	0.307	0.01
RdRp	1838	0	0.527	-0.527	0.03
RdRp	1839	0	0.422	-0.422	0.01
RdRp	1841	0.879	0	0.879	0
RdRp	1850	0.943	0.414	0.529	0.01
RdRp	1851	0	0.321	-0.321	0.04
RdRp	1857	0	0.368	-0.368	0.05
RdRp	2091	0.206	0	0.206	0.03
RdRp	2097	0.336	0.03	0.307	0
RdRp	2114	0	0.46	-0.46	0
