# Supplementary material for: The Evolution and Global Spatiotemporal Dynamics of Senecavirus A
Source: Microbiol Spectr. 2022 Oct 31;10(6):e02090-22. doi: 10.1128/spectrum.02090-22 (PMC9769604; doi:10.1128/spectrum.02090-22)
Supplement: Supplemental file 4 — Table S6. Download spectrum.02090-22-s0004.xlsx, XLSX file, 0.1 MB [file spectrum.02090-22-s0004.xlsx]

## Sheet: Table S6A
Table S6A. Sites of SVA polyprotein identified as subject to selection using SLAC method. Significant at P <=0.1.
Codon	Inferred number of synonymous substitutions	Inferred number of non-synonymous substitutions	dS	dN	Selection	P-Value
29	10	1	10	0.5	Neg.	0
38	2	0	2.166	0	Neg.	0.095
43	6	0	3.384	0	Neg.	0.049
47	3	0	3.18	0	Neg.	0.031
53	2	0	2.375	0	Neg.	0.082
54	4	1	4.125	0.493	Neg.	0.04
55	6	0	3.383	0	Neg.	0.049
58	3	0	3.18	0	Neg.	0.031
59	6	1	6.419	0.484	Neg.	0.005
62	3	0	3.559	0	Neg.	0.069
64	5	0	5	0	Neg.	0.004
65	3	0	3	0	Neg.	0.037
74	6	0	6.117	0	Neg.	0.001
75	9	5	9.08	2.489	Neg.	0.016
76	6	0	6.367	0	Neg.	0.001
77	4	0	4.75	0	Neg.	0.007
81	3	0	3.249	0	Neg.	0.029
85	4	1	4	0.5	Neg.	0.045
88	6	2	6.486	0.964	Neg.	0.013
89	3	0	3.246	0	Neg.	0.029
93	4	0	4	0	Neg.	0.012
95	4	0	4.327	0	Neg.	0.009
96	3	0	3.246	0	Neg.	0.029
98	3	0	3.18	0	Neg.	0.031
100	3	0	3	0	Neg.	0.037
101	2	0	2.12	0	Neg.	0.099
107	5	0	5	0	Neg.	0.004
108	10	0	10.693	0	Neg.	0
110	3	0	3.246	0	Neg.	0.029
132	5	0	2.813	0	Neg.	0.082
135	4	0	4	0	Neg.	0.012
139	4	0	4.245	0	Neg.	0.01
148	3	0	3.179	0	Neg.	0.033
151	10	0	10.812	0	Neg.	0
162	2	0	2.166	0	Neg.	0.095
166	4	0	4	0	Neg.	0.012
167	3	0	3.55	0	Neg.	0.069
184	3	0	3.246	0	Neg.	0.031
186	5	0	5.32	0	Neg.	0.003
194	3	1	3.187	0.486	Neg.	0.094
198	2	0	2.12	0	Neg.	0.099
199	5	0	5.325	0	Neg.	0.003
201	2	0	2.166	0	Neg.	0.095
202	5	0	5.935	0	Neg.	0.012
206	4	0	4	0	Neg.	0.012
207	4	0	4.316	0	Neg.	0.009
208	3	0	3	0	Neg.	0.037
211	4	0	4.24	0	Neg.	0.01
217	6	0	5.979	0	Neg.	0.001
218	4	0	4	0	Neg.	0.012
219	2	0	2.166	0	Neg.	0.095
227	3	0	3	0	Neg.	0.037
229	3	0	3	0	Neg.	0.037
230	2	0	2.166	0	Neg.	0.095
232	8	0	8	0	Neg.	0
236	3	0	3	0	Neg.	0.037
237	3	0	3	0	Neg.	0.039
242	8	0	8.59	0	Neg.	0
248	3	0	3	0	Neg.	0.039
250	4	0	4	0	Neg.	0.012
253	5	0	5	0	Neg.	0.004
256	13	0	14.038	0	Neg.	0
258	5	0	5.395	0	Neg.	0.003
260	6	0	3.394	0	Neg.	0.049
263	3	0	3.18	0	Neg.	0.032
267	3	0	3	0	Neg.	0.037
269	7	1	7	0.5	Neg.	0.003
270	3	0	3.56	0	Neg.	0.069
271	10	0	10.633	0	Neg.	0
272	8	1	8.648	0.482	Neg.	0.001
274	7	0	7	0	Neg.	0
278	4	0	4.748	0	Neg.	0.028
279	9	0	9	0	Neg.	0
281	3	0	3	0	Neg.	0.037
284	4	0	4	0	Neg.	0.012
287	4	0	4	0	Neg.	0.012
288	4	1	4.697	0.479	Neg.	0.027
293	6	0	6	0	Neg.	0.001
294	5	2	5.791	0.976	Neg.	0.027
295	5	1	5	0.5	Neg.	0.018
297	6	0	6	0	Neg.	0.001
298	3	1	3.327	0.497	Neg.	0.091
302	12	1	6.744	0.861	Neg.	0.014
308	8	0	9.003	0	Neg.	0
311	8	0	8	0	Neg.	0
314	6	0	6	0	Neg.	0.001
315	2	0	2.119	0	Neg.	0.099
316	3	0	3.232	0	Neg.	0.03
319	5	0	5	0	Neg.	0.004
320	3	0	3	0	Neg.	0.037
321	2	0	2.376	0	Neg.	0.084
325	6	0	6.488	0	Neg.	0.001
329	8	0	8	0	Neg.	0
330	5	0	5	0	Neg.	0.004
332	6	0	6.494	0	Neg.	0.001
333	3	0	2.889	0	Neg.	0.042
335	4	1	4	0.5	Neg.	0.045
340	6	0	6	0	Neg.	0.001
341	9	0	9	0	Neg.	0
343	5	1	5.313	0.486	Neg.	0.013
344	7	0	7.144	0	Neg.	0
347	5	0	5.41	0	Neg.	0.003
348	5	0	5.933	0	Neg.	0.012
351	4	0	4	0	Neg.	0.012
353	5	0	5	0	Neg.	0.004
354	6	1	6.372	0.486	Neg.	0.005
361	6	0	6	0	Neg.	0.001
362	3	0	3	0	Neg.	0.037
364	3	0	3	0	Neg.	0.039
366	3	0	3.18	0	Neg.	0.031
367	1	0	6.269	0	Neg.	0.053
368	3	1	3.249	0.482	Neg.	0.09
370	7	0	7	0	Neg.	0
371	3	0	3.18	0	Neg.	0.033
374	5	2	5.591	0.979	Neg.	0.031
375	2	0	2	0	Neg.	0.111
376	5	0	5	0	Neg.	0.004
377	7	0	7	0	Neg.	0
384	5	0	5.305	0	Neg.	0.003
389	6	1	6	0.5	Neg.	0.007
390	4	0	4	0	Neg.	0.012
393	5	0	5	0	Neg.	0.004
395	4	0	4	0	Neg.	0.012
396	11	0	5.751	0	Neg.	0.007
397	2	0	2.122	0	Neg.	0.099
398	8	0	8.51	0	Neg.	0
400	3	0	3.353	0	Neg.	0.028
401	3	0	3	0	Neg.	0.039
404	3	0	3	0	Neg.	0.037
409	3	0	3	0	Neg.	0.037
410	5	0	5.396	0	Neg.	0.003
416	4	0	4.33	0	Neg.	0.009
417	5	0	5	0	Neg.	0.004
418	4	0	4.239	0	Neg.	0.011
419	4	0	4.241	0	Neg.	0.01
420	3	1	3.249	0.482	Neg.	0.09
422	4	0	3.662	0	Neg.	0.018
423	7	0	7	0	Neg.	0
425	7	0	7	0	Neg.	0
427	0	14	0	6.843	Pos.	0.005
433	2	0	2.375	0	Neg.	0.082
436	5	0	5	0	Neg.	0.004
443	4	0	4.731	0	Neg.	0.007
444	7	0	7.569	0	Neg.	0
449	3	0	2.987	0	Neg.	0.038
450	5	1	5	0.514	Neg.	0.019
453	4	0	4	0	Neg.	0.012
454	6	0	6.362	0	Neg.	0.001
457	10	0	10	0	Neg.	0
459	3	0	3	0	Neg.	0.037
464	9	0	8.999	0	Neg.	0
466	6	0	6	0	Neg.	0.001
471	4	0	4	0	Neg.	0.012
472	5	0	5	0	Neg.	0.004
473	5	0	5	0	Neg.	0.004
474	4	0	4.745	0	Neg.	0.007
478	4	0	4	0	Neg.	0.012
479	5	0	2.819	0	Neg.	0.082
483	7	0	7	0	Neg.	0
487	5	1	5.003	0.5	Neg.	0.018
490	2	0	2.166	0	Neg.	0.095
494	7	5	7.002	2.5	Neg.	0.066
498	3	0	3	0	Neg.	0.037
500	4	0	4	0	Neg.	0.013
501	3	0	3.183	0	Neg.	0.031
507	4	1	4	0.5	Neg.	0.045
508	5	1	5	0.5	Neg.	0.018
510	3	0	3	0	Neg.	0.037
513	4	1	4.24	0.486	Neg.	0.037
518	4	0	4	0	Neg.	0.012
519	5	0	5.093	0	Neg.	0.004
526	5	0	5	0	Neg.	0.005
527	3	1	3.246	0.482	Neg.	0.09
528	5	1	5	0.5	Neg.	0.018
529	4	0	4	0	Neg.	0.012
530	4	0	4.245	0	Neg.	0.011
531	4	0	4.452	0	Neg.	0.036
532	3	0	3.18	0	Neg.	0.031
533	5	0	5	0	Neg.	0.004
535	7	1	7.026	0.499	Neg.	0.003
541	4	0	4.275	0	Neg.	0.009
542	3	0	3.182	0	Neg.	0.031
544	7	0	7.439	0	Neg.	0
546	4	0	3.875	0	Neg.	0.014
550	6	0	7.104	0	Neg.	0.005
556	2	0	2.166	0	Neg.	0.098
558	5	0	5	0	Neg.	0.004
561	5	0	5	0	Neg.	0.004
564	2	0	2.376	0	Neg.	0.084
565	3	0	3.18	0	Neg.	0.031
566	6	0	3.096	0	Neg.	0.073
567	3	0	2.85	0	Neg.	0.043
568	3	0	3	0	Neg.	0.039
569	2	0	2.166	0	Neg.	0.1
571	6	0	6	0	Neg.	0.001
572	4	0	4	0	Neg.	0.012
573	5	0	5.411	0	Neg.	0.003
579	4	0	4	0	Neg.	0.012
580	3	0	3	0	Neg.	0.037
581	3	0	3	0	Neg.	0.037
583	3	0	3	0	Neg.	0.037
585	3	0	3.331	0	Neg.	0.084
587	5	0	5	0	Neg.	0.004
588	6	0	6.368	0	Neg.	0.001
589	5	0	5	0	Neg.	0.004
592	8	1	8.624	0.483	Neg.	0.001
594	3	0	3	0	Neg.	0.037
597	4	1	4	0.5	Neg.	0.045
598	4	0	4.331	0	Neg.	0.009
600	4	0	4	0	Neg.	0.012
601	3	0	3.239	0	Neg.	0.029
604	3	0	3	0	Neg.	0.037
605	4	0	4.245	0	Neg.	0.011
606	3	0	3.07	0	Neg.	0.035
608	3	0	3	0	Neg.	0.037
610	2	0	2.151	0	Neg.	0.096
611	3	0	3.179	0	Neg.	0.033
613	4	0	4.745	0	Neg.	0.007
614	3	0	3	0	Neg.	0.037
616	9	0	9	0	Neg.	0
617	4	1	4.121	0.493	Neg.	0.041
618	4	0	4	0	Neg.	0.012
619	3	1	3.182	0.486	Neg.	0.095
620	5	0	5	0	Neg.	0.004
622	4	1	4.318	0.5	Neg.	0.037
623	6	1	6	0.5	Neg.	0.007
625	2	0	2.166	0	Neg.	0.095
626	6	1	6	0.5	Neg.	0.007
629	2	0	2.119	0	Neg.	0.099
630	9	0	4.818	0	Neg.	0.015
631	2	0	2.119	0	Neg.	0.099
634	7	0	7	0	Neg.	0
636	6	0	6.177	0	Neg.	0.001
638	6	0	3.096	0	Neg.	0.073
641	4	2	4.243	0.972	Neg.	0.082
642	5	0	5.313	0	Neg.	0.003
643	5	0	5	0	Neg.	0.004
647	11	0	11.861	0	Neg.	0
650	4	0	4.332	0	Neg.	0.009
651	2	0	2.12	0	Neg.	0.099
657	6	0	6.494	0	Neg.	0.001
663	5	0	5	0	Neg.	0.004
666	5	0	5.406	0	Neg.	0.003
667	3	0	3.249	0	Neg.	0.029
669	5	0	5	0	Neg.	0.004
670	6	0	6.373	0	Neg.	0.001
672	3	0	3.18	0	Neg.	0.031
674	3	0	3	0	Neg.	0.037
675	3	0	3	0	Neg.	0.037
676	2	0	2.12	0	Neg.	0.099
678	3	0	3	0	Neg.	0.037
681	5	0	5	0	Neg.	0.004
682	3	0	3	0	Neg.	0.037
684	2	0	2.219	0	Neg.	0.094
685	4	0	4	0	Neg.	0.012
689	6	0	6.36	0	Neg.	0.001
691	3	0	3.249	0	Neg.	0.029
692	2	0	2.12	0	Neg.	0.099
694	3	0	3	0	Neg.	0.037
695	3	1	3.55	0.478	Neg.	0.075
696	8	0	4.124	0	Neg.	0.031
697	3	0	3	0	Neg.	0.037
701	5	0	5	0	Neg.	0.004
703	8	0	8.596	0	Neg.	0
705	3	0	3.249	0	Neg.	0.029
707	3	0	3.45	0	Neg.	0.027
711	4	0	4.287	0	Neg.	0.009
712	5	0	4.818	0	Neg.	0.031
713	4	0	4	0	Neg.	0.012
714	6	0	5.778	0	Neg.	0.014
715	9	0	4.799	0	Neg.	0.016
720	3	0	3.33	0	Neg.	0.03
724	4	1	4.449	0.497	Neg.	0.034
726	10	0	10	0	Neg.	0
727	5	1	5	0.5	Neg.	0.018
729	4	0	4	0	Neg.	0.012
731	3	0	3	0	Neg.	0.037
733	6	0	6	0	Neg.	0.001
735	0	11	0	5.739	Pos.	0.009
739	5	1	5.574	0.863	Neg.	0.06
741	7	0	7.435	0	Neg.	0
743	3	0	3	0	Neg.	0.037
745	2	0	2.166	0	Neg.	0.095
746	4	0	4.33	0	Neg.	0.01
748	7	0	3.602	0	Neg.	0.048
752	3	0	3	0	Neg.	0.037
755	4	0	4	0	Neg.	0.012
757	5	0	4.816	0	Neg.	0.028
760	3	0	3	0	Neg.	0.037
761	6	0	6	0	Neg.	0.001
762	3	0	3.179	0	Neg.	0.031
765	5	0	5.308	0	Neg.	0.003
767	3	1	3.211	0.484	Neg.	0.093
769	4	0	4	0	Neg.	0.012
770	0	9	0	4.399	Pos.	0.032
772	4	0	4	0	Neg.	0.012
774	9	0	9	0	Neg.	0
775	8	0	8	0	Neg.	0
776	4	0	4.249	0	Neg.	0.01
780	3	0	3.239	0	Neg.	0.029
781	2	0	2.122	0	Neg.	0.099
782	4	0	4.328	0	Neg.	0.009
783	3	0	3.249	0	Neg.	0.029
784	6	2	6.384	1	Neg.	0.016
785	4	0	4.289	0	Neg.	0.009
787	3	0	3	0	Neg.	0.037
788	5	0	5.413	0	Neg.	0.003
790	4	0	4	0	Neg.	0.012
791	4	0	4.239	0	Neg.	0.011
793	2	0	2.191	0	Neg.	0.098
794	3	0	3	0	Neg.	0.039
795	3	0	3.18	0	Neg.	0.031
796	4	0	4	0	Neg.	0.012
797	3	0	3.536	0	Neg.	0.024
798	4	0	4	0	Neg.	0.012
803	6	0	3.088	0	Neg.	0.074
804	3	0	3.331	0	Neg.	0.029
805	4	0	4	0	Neg.	0.012
806	3	0	3.244	0	Neg.	0.029
807	12	0	6.405	0	Neg.	0.004
809	6	0	6.389	0	Neg.	0.001
810	5	0	5	0	Neg.	0.004
811	3	0	3	0	Neg.	0.037
814	3	1	3.19	0.486	Neg.	0.094
815	4	0	4	0	Neg.	0.012
818	3	0	3.248	0	Neg.	0.029
819	4	1	4.491	0.488	Neg.	0.032
820	6	0	6.37	0	Neg.	0.001
821	4	0	4.454	0	Neg.	0.036
823	3	0	3	0	Neg.	0.037
824	4	1	4.241	0.486	Neg.	0.037
827	6	0	6.372	0	Neg.	0.001
829	6	0	7.054	0	Neg.	0.005
831	2	0	2.163	0	Neg.	0.095
832	4	0	4	0	Neg.	0.012
836	6	0	6.475	0	Neg.	0.001
839	3	0	3	0	Neg.	0.037
841	3	0	3	0	Neg.	0.037
842	3	0	3	0	Neg.	0.037
844	3	0	3.184	0	Neg.	0.031
845	8	5	8	2.5	Neg.	0.035
849	5	0	5	0	Neg.	0.004
851	5	1	5.007	0.5	Neg.	0.018
852	3	0	3	0	Neg.	0.037
853	3	0	3.182	0	Neg.	0.031
854	3	0	3	0	Neg.	0.037
858	3	0	3.18	0	Neg.	0.031
861	5	2	5.004	1.011	Neg.	0.047
862	5	0	5	0	Neg.	0.004
865	3	0	3	0	Neg.	0.037
868	0.5	2.5	397.544	2.09	Neg.	0.003
870	8	1	8	0.5	Neg.	0.001
871	10	0	10	0	Neg.	0
873	2	0	2.22	0	Neg.	0.096
874	3	0	3	0	Neg.	0.037
877	5	0	5	0	Neg.	0.004
881	10	0	5.161	0	Neg.	0.013
882	3	0	3	0	Neg.	0.037
884	3	0	3.249	0	Neg.	0.029
886	2	0	2.12	0	Neg.	0.099
889	4	0	4	0	Neg.	0.012
892	5	0	5	0	Neg.	0.004
893	6	1	6.48	0.482	Neg.	0.004
897	5	0	5	0	Neg.	0.004
898	4	0	4.277	0	Neg.	0.009
906	7	0	7.862	0	Neg.	0
907	4	0	4.242	0	Neg.	0.01
909	5	0	5	0	Neg.	0.004
912	4	1	4.013	0.499	Neg.	0.045
915	3	0	3.328	0	Neg.	0.03
917	4	0	4	0	Neg.	0.012
918	8	0	8	0	Neg.	0
919	12	0	12	0	Neg.	0
921	5	0	5.3	0	Neg.	0.003
925	5	0	5	0	Neg.	0.004
927	4	0	4.316	0	Neg.	0.009
929	8	1	8.481	0.486	Neg.	0.001
930	7	0	7.44	0	Neg.	0
931	5	0	5.549	0	Neg.	0.003
932	4	0	4.458	0	Neg.	0.036
935	6	0	3.091	0	Neg.	0.074
938	7	0	7	0	Neg.	0.001
940	3	0	3.193	0	Neg.	0.031
941	2	13	2.016	6.474	Pos.	0.083
942	3	0	3.337	0	Neg.	0.029
944	6	0	6.388	0	Neg.	0.001
945	3	0	3	0	Neg.	0.037
946	6	0	6	0	Neg.	0.001
947	3	0	3	0	Neg.	0.037
950	5	1	5.301	0.486	Neg.	0.014
952	10	0	10	0	Neg.	0
953	6	0	6.115	0	Neg.	0.001
954	7	0	3.834	0	Neg.	0.034
955	3	1	3.341	0.49	Neg.	0.088
956	3	0	3.246	0	Neg.	0.029
958	3	0	3.545	0	Neg.	0.024
959	7	0	7	0	Neg.	0
960	2	0	2.376	0	Neg.	0.082
961	7	1	7.438	0.486	Neg.	0.002
962	2	0	2.166	0	Neg.	0.095
963	7	0	3.608	0	Neg.	0.048
968	3	0	3	0	Neg.	0.037
971	2	0	2.224	0	Neg.	0.095
973	7	0	7	0	Neg.	0
974	3	1	3.178	0.486	Neg.	0.095
975	6	0	6	0	Neg.	0.001
977	3	0	3.562	0	Neg.	0.069
979	4	1	4	0.5	Neg.	0.045
981	3	1	3.27	0.499	Neg.	0.095
983	8	0	8.651	0	Neg.	0
985	2	0	2.218	0	Neg.	0.096
986	4	1	4.248	0.486	Neg.	0.036
987	4	0	4.253	0	Neg.	0.01
991	2	0	2	0	Neg.	0.111
992	6	0	6.416	0	Neg.	0.001
993	6	0	3.297	0	Neg.	0.055
995	3	1	3.241	0.482	Neg.	0.09
996	3	0	3.329	0	Neg.	0.029
997	8	0	4.125	0	Neg.	0.031
1002	3	0	3	0	Neg.	0.037
1008	3	0	3	0	Neg.	0.037
1010	4	0	4	0	Neg.	0.012
1015	3	0	3	0	Neg.	0.037
1016	3	0	3.515	0	Neg.	0.025
1018	3	0	3	0	Neg.	0.037
1019	5	0	2.741	0	Neg.	0.09
1022	5	0	5.401	0	Neg.	0.003
1025	6	1	6	0.5	Neg.	0.007
1026	14	0	13.484	0	Neg.	0
1027	8	0	8	0	Neg.	0
1029	6	1	6.495	0.482	Neg.	0.004
1031	3	0	3	0	Neg.	0.037
1032	5	2	5.379	0.966	Neg.	0.033
1033	4	0	4.33	0	Neg.	0.009
1034	5	0	5.302	0	Neg.	0.003
1035	4	0	4	0	Neg.	0.012
1036	7	0	3.958	0	Neg.	0.03
1041	5	0	5.3	0	Neg.	0.003
1045	4	0	4.329	0	Neg.	0.009
1046	4	0	4	0	Neg.	0.012
1047	5	0	5	0	Neg.	0.004
1048	3	0	3.562	0	Neg.	0.024
1049	3	0	3	0	Neg.	0.037
1056	4	0	4.321	0	Neg.	0.009
1057	7	0	3.613	0	Neg.	0.047
1062	5	0	5	0	Neg.	0.004
1063	4	1	3.997	0.5	Neg.	0.045
1067	3	0	3.179	0	Neg.	0.031
1069	2	0	2.233	0	Neg.	0.095
1070	8	0	4.125	0	Neg.	0.031
1071	7	0	7.564	0	Neg.	0
1075	3	0	3	0	Neg.	0.039
1076	7	0	7	0	Neg.	0
1078	9	0	9.59	0	Neg.	0
1081	2	0	2.376	0	Neg.	0.084
1089	5	0	5	0	Neg.	0.004
1092	5	0	5.407	0	Neg.	0.003
1093	3	0	3.189	0	Neg.	0.031
1095	4	0	4.332	0	Neg.	0.009
1097	9	0	8.984	0	Neg.	0
1098	2	0	2.12	0	Neg.	0.099
1100	4	0	4	0	Neg.	0.012
1102	3	0	3.328	0	Neg.	0.029
1104	4	0	4	0	Neg.	0.012
1105	4	0	4.243	0	Neg.	0.01
1109	3	0	3	0	Neg.	0.037
1112	9	1	9.672	0.483	Neg.	0
1113	5	0	5.896	0	Neg.	0.002
1117	3	0	3.18	0	Neg.	0.031
1121	3	0	3.343	0	Neg.	0.083
1123	3	0	3.33	0	Neg.	0.084
1124	8	0	4.219	0	Neg.	0.027
1125	4	0	4.439	0	Neg.	0.009
1128	5	0	5.585	0	Neg.	0.003
1130	4	0	4	0	Neg.	0.012
1131	5	0	5	0	Neg.	0.004
1132	4	0	4	0	Neg.	0.012
1133	4	0	4	0	Neg.	0.012
1134	6	0	3.278	0	Neg.	0.056
1139	2	0	2.121	0	Neg.	0.099
1143	8	0	8	0	Neg.	0
1146	3	0	3	0	Neg.	0.037
1147	3	0	2.95	0	Neg.	0.039
1149	7	1	7.433	0.486	Neg.	0.002
1152	5	0	5.157	0	Neg.	0.004
1153	3	0	3.546	0	Neg.	0.024
1154	7	0	7.445	0	Neg.	0
1157	2	0	2.119	0	Neg.	0.099
1163	9	0	4.636	0	Neg.	0.02
1166	7	0	7	0	Neg.	0
1168	8	0	8	0	Neg.	0
1169	5	0	5.413	0	Neg.	0.003
1170	5	0	2.734	0	Neg.	0.091
1171	3	0	3	0	Neg.	0.037
1173	2	0	2.166	0	Neg.	0.095
1178	3	0	3.056	0	Neg.	0.035
1179	6	0	6.496	0	Neg.	0.001
1181	5	0	5.621	0	Neg.	0.003
1182	4	0	4.564	0	Neg.	0.033
1183	3	1	3.199	0.485	Neg.	0.094
1185	4	0	4	0	Neg.	0.012
1188	3	0	3	0	Neg.	0.037
1194	3	0	3	0	Neg.	0.037
1195	5	0	5	0	Neg.	0.004
1199	6	0	6	0	Neg.	0.001
1201	7	0	7.439	0	Neg.	0
1202	5	0	5	0	Neg.	0.004
1203	3	0	3.475	0	Neg.	0.026
1206	5	2	5	1	Neg.	0.045
1207	4	1	4	0.5	Neg.	0.045
1209	8	0	4.35	0	Neg.	0.022
1213	4	0	4	0	Neg.	0.012
1215	11	1	11.002	0.5	Neg.	0
1216	2	0	2.218	0	Neg.	0.096
1217	4	0	4	0	Neg.	0.012
1219	12	0	12.839	0	Neg.	0
1220	3	0	3	0	Neg.	0.037
1221	7	0	7	0	Neg.	0.001
1224	5	1	5.001	0.5	Neg.	0.018
1226	4	0	4	0	Neg.	0.012
1228	6	0	6	0	Neg.	0.001
1230	7	1	7.481	0.484	Neg.	0.002
1231	3	0	3	0	Neg.	0.037
1232	3	1	3.197	0.485	Neg.	0.094
1233	2	0	2.119	0	Neg.	0.099
1234	2	0	2.122	0	Neg.	0.099
1235	5	0	5.315	0	Neg.	0.003
1236	3	0	3	0	Neg.	0.039
1237	9	0	9.588	0	Neg.	0
1238	3	0	3.562	0	Neg.	0.024
1239	4	0	4	0	Neg.	0.013
1241	5	0	5.405	0	Neg.	0.003
1242	3	0	3	0	Neg.	0.037
1246	2	0	2.133	0	Neg.	0.098
1251	2	0	2.12	0	Neg.	0.099
1253	3	0	3.249	0	Neg.	0.029
1254	3	0	3	0	Neg.	0.038
1256	8	0	8.648	0	Neg.	0
1257	5	0	5.301	0	Neg.	0.003
1259	4	0	4	0	Neg.	0.012
1260	3	0	3.247	0	Neg.	0.029
1261	11	0	11.892	0	Neg.	0
1264	3	0	3	0	Neg.	0.037
1270	3	0	3	0	Neg.	0.037
1271	3	0	3	0	Neg.	0.037
1272	4	0	4.245	0	Neg.	0.01
1278	3	0	3.328	0	Neg.	0.029
1280	6	0	6	0	Neg.	0.001
1281	4	1	4	0.502	Neg.	0.046
1282	5	0	5	0	Neg.	0.004
1283	4	0	4.244	0	Neg.	0.01
1286	3	1	3.247	0.482	Neg.	0.09
1287	4	0	3.946	0	Neg.	0.013
1289	3	0	3.094	0	Neg.	0.034
1291	10	0	10	0	Neg.	0
1293	2	0	2.124	0	Neg.	0.099
1295	4	0	4	0	Neg.	0.012
1296	2	0	2.12	0	Neg.	0.099
1297	2	0	2.146	0	Neg.	0.096
1298	4	0	4.25	0	Neg.	0.01
1304	5	0	5.413	0	Neg.	0.003
1306	4	0	4	0	Neg.	0.012
1307	7	0	7	0	Neg.	0
1309	5	0	5	0	Neg.	0.004
1310	4	0	3.911	0	Neg.	0.014
1311	5	0	4.995	0	Neg.	0.004
1312	3	0	3.056	0	Neg.	0.035
1315	5	0	5.31	0	Neg.	0.003
1318	13	0	6.697	0	Neg.	0.004
1321	7	0	7	0	Neg.	0
1323	4	0	4	0	Neg.	0.012
1325	2	0	2.221	0	Neg.	0.096
1326	5	1	5.579	0.496	Neg.	0.012
1327	5	0	5.309	0	Neg.	0.003
1328	4	1	4	0.5	Neg.	0.045
1329	3	0	2.89	0	Neg.	0.042
1331	3	0	3.247	0	Neg.	0.029
1332	9	0	9.689	0	Neg.	0
1334	9	0	4.722	0	Neg.	0.018
1335	6	0	6	0	Neg.	0.001
1338	4	0	4	0	Neg.	0.012
1339	4	0	4	0	Neg.	0.012
1340	2	0	2.12	0	Neg.	0.099
1342	5	0	5	0	Neg.	0.004
1343	7	0	7	0	Neg.	0
1345	11	0	11.857	0	Neg.	0
1346	2	0	2	0	Neg.	0.111
1347	3	0	3.249	0	Neg.	0.029
1350	10	0	10.786	0	Neg.	0
1352	5	1	5	0.5	Neg.	0.018
1353	4	0	4.253	0	Neg.	0.01
1356	3	0	3	0	Neg.	0.037
1359	9	1	8.996	0.503	Neg.	0
1360	3	1	3.177	0.486	Neg.	0.095
1362	3	1	3.249	0.482	Neg.	0.09
1363	3	0	3	0	Neg.	0.037
1364	3	1	3.229	0.485	Neg.	0.092
1368	2	0	2.164	0	Neg.	0.095
1369	4	0	4	0	Neg.	0.012
1370	8	0	4.116	0	Neg.	0.031
1373	3	0	3	0	Neg.	0.037
1374	2	0	2.125	0	Neg.	0.098
1375	9	0	9	0	Neg.	0
1377	4	0	4.327	0	Neg.	0.01
1381	5	0	4.816	0	Neg.	0.01
1383	3	1	3.327	0.497	Neg.	0.091
1384	5	0	5.93	0	Neg.	0.012
1387	8	0	8	0	Neg.	0
1388	4	0	3.852	0	Neg.	0.055
1389	3	0	3.237	0	Neg.	0.029
1393	6	0	3.088	0	Neg.	0.074
1394	3	0	3	0	Neg.	0.037
1395	15	0	7.755	0	Neg.	0.001
1397	3	1	3.179	0.486	Neg.	0.095
1398	7	0	7	0	Neg.	0
1399	7	0	7.434	0	Neg.	0
1402	2	0	2.133	0	Neg.	0.098
1407	3	0	3.18	0	Neg.	0.031
1410	6	0	3.286	0	Neg.	0.056
1411	5	3	5.023	1.497	Neg.	0.086
1412	4	0	4.379	0	Neg.	0.01
1419	3	0	3	0	Neg.	0.037
1420	5	0	5.313	0	Neg.	0.003
1421	6	0	6.697	0	Neg.	0.001
1422	6	0	6	0	Neg.	0.001
1424	6	4	6	2	Neg.	0.077
1425	3	0	3.18	0	Neg.	0.031
1431	3	0	3.181	0	Neg.	0.031
1433	5	0	5	0	Neg.	0.004
1434	4	0	4	0	Neg.	0.012
1435	3	0	3	0	Neg.	0.037
1437	2	0	2	0	Neg.	0.111
1439	3	0	3	0	Neg.	0.037
1451	5	0	5	0	Neg.	0.004
1456	6	0	3.273	0	Neg.	0.057
1459	3	0	3	0	Neg.	0.039
1463	4	0	4.245	0	Neg.	0.011
1466	3	0	3	0	Neg.	0.037
1467	4	1	4	0.5	Neg.	0.045
1468	7	0	7.578	0	Neg.	0
1473	6	0	7.083	0	Neg.	0.001
1478	4	2	4.45	0.981	Neg.	0.075
1479	4	1	4	0.5	Neg.	0.045
1481	4	2	4.747	0.966	Neg.	0.062
1486	2	0	2.246	0	Neg.	0.092
1487	4	1	4.33	0.482	Neg.	0.034
1489	3	0	3.249	0	Neg.	0.032
1491	9	0	9	0	Neg.	0
1492	4	1	3.997	0.5	Neg.	0.045
1496	8	1	8	0.5	Neg.	0.001
1497	2	0	2.218	0	Neg.	0.096
1501	3	0	3	0	Neg.	0.037
1503	5	0	5	0	Neg.	0.004
1504	3	0	2.996	0	Neg.	0.037
1506	4	0	4.744	0	Neg.	0.007
1510	4	0	4	0	Neg.	0.012
1511	4	0	4.24	0	Neg.	0.01
1518	3	0	3	0	Neg.	0.037
1519	7	1	7	0.5	Neg.	0.003
1520	8	0	8	0	Neg.	0
1521	6	1	6	0.5	Neg.	0.007
1525	3	0	3	0	Neg.	0.037
1529	4	0	4	0	Neg.	0.012
1530	2	0	2.12	0	Neg.	0.099
1532	7	0	7	0	Neg.	0
1537	5	0	5	0	Neg.	0.004
1538	6	0	6	0	Neg.	0.002
1539	4	0	4	0	Neg.	0.012
1553	10	1	10.22	0.495	Neg.	0
1554	5	0	5.415	0	Neg.	0.003
1555	6	1	6.705	0.49	Neg.	0.004
1556	18	0	19.443	0	Neg.	0
1557	5	0	5	0	Neg.	0.004
1559	5	1	5.002	0.5	Neg.	0.018
1560	3	0	3.187	0	Neg.	0.031
1562	6	0	6	0	Neg.	0.001
1565	4	0	4.245	0	Neg.	0.01
1572	6	0	6	0	Neg.	0.001
1574	5	1	5	0.5	Neg.	0.018
1578	5	0	5	0	Neg.	0.004
1579	4	0	4.251	0	Neg.	0.01
1580	3	0	3.559	0	Neg.	0.069
1583	2	0	2.166	0	Neg.	0.095
1584	3	0	3.245	0	Neg.	0.029
1585	5	0	5	0	Neg.	0.004
1587	2	0	2.162	0	Neg.	0.095
1588	4	0	4	0	Neg.	0.012
1590	4	0	4	0	Neg.	0.012
1596	3	0	3	0	Neg.	0.037
1602	5	0	5.317	0	Neg.	0.003
1603	10	1	10	0.5	Neg.	0
1606	7	1	7.425	0.486	Neg.	0.002
1609	5	0	5.3	0	Neg.	0.003
1614	3	1	3.183	0.486	Neg.	0.095
1618	4	1	4	0.5	Neg.	0.045
1619	6	0	6	0	Neg.	0.001
1624	9	1	9	0.5	Neg.	0
1625	6	0	6	0	Neg.	0.001
1628	7	2	7	1	Neg.	0.008
1629	2	0	2.166	0	Neg.	0.095
1631	9	1	9	0.5	Neg.	0
1632	5	1	5.307	0.486	Neg.	0.014
1634	7	2	7.442	0.971	Neg.	0.006
1636	3	0	3	0	Neg.	0.037
1637	4	0	4	0	Neg.	0.012
1638	6	0	6.401	0	Neg.	0.001
1640	4	0	4	0	Neg.	0.012
1641	3	0	3	0	Neg.	0.037
1642	3	0	3.249	0	Neg.	0.029
1643	3	0	3	0	Neg.	0.037
1644	5	1	5.315	0.486	Neg.	0.013
1646	3	0	3.055	0	Neg.	0.035
1649	3	1	3.267	0.484	Neg.	0.09
1650	5	0	5.935	0	Neg.	0.012
1652	4	0	4	0	Neg.	0.012
1653	8	0	8.662	0	Neg.	0
1654	4	0	4	0	Neg.	0.012
1655	2	0	2.19	0	Neg.	0.099
1657	6	0	6.42	0	Neg.	0.001
1662	5	1	5	0.5	Neg.	0.018
1663	3	0	3	0	Neg.	0.037
1664	2	0	2.12	0	Neg.	0.103
1666	7	0	7	0	Neg.	0.001
1668	7	0	7.423	0	Neg.	0
1673	6	0	6	0	Neg.	0.001
1674	4	0	4.332	0	Neg.	0.01
1678	3	0	3	0	Neg.	0.037
1680	6	0	5.778	0	Neg.	0.007
1683	4	0	4.125	0	Neg.	0.011
1684	4	0	4	0	Neg.	0.012
1686	13	0	14.038	0	Neg.	0
1689	4	0	4	0	Neg.	0.012
1690	3	0	3	0	Neg.	0.037
1692	3	0	3	0	Neg.	0.037
1694	4	0	4	0	Neg.	0.012
1697	3	0	3	0	Neg.	0.037
1702	6	0	3.367	0	Neg.	0.051
1704	7	0	3.617	0	Neg.	0.047
1708	5	0	4.214	0	Neg.	0.01
1713	10	1	11.354	0.486	Neg.	0
1721	9	1	4.694	0.924	Neg.	0.076
1724	3	0	3.347	0	Neg.	0.028
1726	2	0	2.218	0	Neg.	0.094
1731	7	3	7.063	1.493	Neg.	0.019
1732	4	0	4.332	0	Neg.	0.009
1735	4	0	3.852	0	Neg.	0.037
1737	4	0	4	0	Neg.	0.012
1745	2	0	2.122	0	Neg.	0.099
1768	4	0	4	0	Neg.	0.012
1770	10	0	5.223	0	Neg.	0.012
1772	2	0	2.226	0	Neg.	0.094
1776	6	0	6	0	Neg.	0.001
1777	2	0	2.375	0	Neg.	0.084
1779	9	0	9	0	Neg.	0
1781	2	0	2.126	0	Neg.	0.098
1783	6	1	6	0.5	Neg.	0.007
1784	9	0	9.725	0	Neg.	0
1789	6	0	6.378	0	Neg.	0.001
1791	4	0	4	0	Neg.	0.012
1792	5	0	5.303	0	Neg.	0.003
1796	3	0	3.18	0	Neg.	0.033
1798	6	0	6.49	0	Neg.	0.001
1799	5	0	4.816	0	Neg.	0.007
1802	15	0	15	0	Neg.	0
1803	3	0	3.235	0	Neg.	0.03
1806	2	0	2.376	0	Neg.	0.083
1807	2	0	2.12	0	Neg.	0.099
1811	6	0	3.092	0	Neg.	0.073
1817	4	1	4.085	0.495	Neg.	0.042
1818	9	0	4.738	0	Neg.	0.017
1819	3	0	3	0	Neg.	0.037
1824	2	0	2.12	0	Neg.	0.099
1827	3	1	3.248	0.482	Neg.	0.09
1834	7	0	3.689	0	Neg.	0.042
1835	5	0	5	0	Neg.	0.004
1836	6	0	6.367	0	Neg.	0.001
1840	11	0	11	0	Neg.	0
1843	6	0	6	0	Neg.	0.001
1845	3	0	3.247	0	Neg.	0.029
1849	4	0	4.329	0	Neg.	0.009
1853	3	0	3	0	Neg.	0.037
1854	6	2	6.024	0.998	Neg.	0.019
1861	8	1	9.268	0.833	Neg.	0.005
1862	4	1	4.077	0.495	Neg.	0.042
1863	3	0	3.335	0	Neg.	0.084
1864	4	1	4.743	0.483	Neg.	0.027
1865	3	1	3.179	0.486	Neg.	0.095
1866	7	0	3.96	0	Neg.	0.029
1867	5	2	5.301	0.972	Neg.	0.035
1868	6	0	6	0	Neg.	0.001
1869	2	0	2.12	0	Neg.	0.099
1871	3	0	3	0	Neg.	0.037
1872	3	1	3.242	0.482	Neg.	0.09
1880	2	0	2.376	0	Neg.	0.084
1888	4	1	4.437	0.497	Neg.	0.035
1890	6	0	5.779	0	Neg.	0.004
1897	3	0	3	0	Neg.	0.037
1900	3	0	3	0	Neg.	0.037
1901	4	0	4	0	Neg.	0.012
1903	5	0	5	0	Neg.	0.004
1904	2	0	2.126	0	Neg.	0.098
1905	3	0	3.181	0	Neg.	0.032
1909	2	0	2.19	0	Neg.	0.098
1911	9	0	4.686	0	Neg.	0.019
1913	3	0	3	0	Neg.	0.037
1914	4	0	4	0	Neg.	0.012
1915	3	0	3.245	0	Neg.	0.029
1916	3	0	3	0	Neg.	0.037
1919	3	1	3.249	0.482	Neg.	0.09
1922	4	1	4.33	0.482	Neg.	0.034
1923	3	0	3	0	Neg.	0.037
1925	3	0	3.249	0	Neg.	0.029
1928	3	0	3	0	Neg.	0.037
1929	7	0	7	0	Neg.	0
1933	5	0	5	0	Neg.	0.004
1934	2	0	2.12	0	Neg.	0.099
1935	12	0	12	0	Neg.	0
1936	7	0	7.579	0	Neg.	0
1937	5	0	5	0	Neg.	0.004
1940	4	0	4	0	Neg.	0.012
1944	5	1	5	0.5	Neg.	0.018
1945	4	0	4.462	0	Neg.	0.036
1953	8	0	8.657	0	Neg.	0
1956	3	1	3.181	0.486	Neg.	0.095
1958	2	0	2.166	0	Neg.	0.095
1961	3	0	3.182	0	Neg.	0.031
1964	3	0	3.184	0	Neg.	0.031
1965	6	0	6	0	Neg.	0.001
1967	5	0	5	0	Neg.	0.004
1975	4	0	4.24	0	Neg.	0.01
1977	2	0	2.12	0	Neg.	0.099
1979	4	0	4	0	Neg.	0.012
1983	11	0	11.807	0	Neg.	0
1985	3	0	3	0	Neg.	0.037
2000	4	0	4	0	Neg.	0.012
2010	4	0	4	0	Neg.	0.013
2011	4	0	4	0	Neg.	0.012
2012	3	0	3	0	Neg.	0.037
2016	2	0	2.166	0	Neg.	0.098
2038	6	0	6	0	Neg.	0.001
2043	7	0	8.141	0	Neg.	0
2044	6	0	6.498	0	Neg.	0.001
2048	3	0	3.249	0	Neg.	0.029
2050	3	0	3.055	0	Neg.	0.035
2059	5	0	5	0	Neg.	0.004
2061	4	1	4.332	0.482	Neg.	0.034
2062	4	0	4.246	0	Neg.	0.011
2067	3	1	3.249	0.482	Neg.	0.09
2069	3	0	3	0	Neg.	0.037
2071	9	0	8.667	0	Neg.	0
2072	3	0	3	0	Neg.	0.037
2075	6	3	7.126	1.449	Neg.	0.021
2076	6	0	3.107	0	Neg.	0.072
2082	6	0	6	0	Neg.	0.001
2085	5	0	5.562	0	Neg.	0.003
2087	5	0	5	0	Neg.	0.004
2095	3	0	3	0	Neg.	0.037
2096	11	1	11.002	0.5	Neg.	0
2097	4	2	4.329	0.963	Neg.	0.077
2100	3	1	3.249	0.482	Neg.	0.09
2101	11	0	5.667	0	Neg.	0.008
2102	3	1	3.561	0.483	Neg.	0.076
2103	3	0	3	0	Neg.	0.037
2105	4	0	4.24	0	Neg.	0.01
2107	4	0	4.75	0	Neg.	0.028
2109	7	0	7.556	0	Neg.	0
2110	4	0	4.242	0	Neg.	0.01
2112	6	0	3.394	0	Neg.	0.049
2113	12	0	12.924	0	Neg.	0
2115	3	0	3	0	Neg.	0.037
2118	7	1	7.579	0.482	Neg.	0.002
2119	1	16	0.623	12.034	Pos.	0
2147	2	0	2.165	0	Neg.	0.095
2153	7	1	7.576	0.5	Neg.	0.002
2160	2	0	2.121	0	Neg.	0.099
2166	3	0	3	0	Neg.	0.037
2181	5	2	5.309	0.972	Neg.	0.035

## Sheet: Table S6B
Table S6B. Sites of SVA polyprotein identified as subject to selection using FEL method. Significant at P <=0.1.
Codon	Partition	alpha	beta	LRT	Selection	P-Value
19	1	0.809	0	4.949	Neg.	0.0261
29	1	4.409	0.203	16.809	Neg.	0
38	1	0.707	0	4.054	Neg.	0.0441
43	1	1.353	0	7.292	Neg.	0.0069
45	1	1.795	0.118	2.925	Neg.	0.0872
47	1	1.353	0	7.47	Neg.	0.0063
48	1	0.639	0	3.074	Neg.	0.0796
53	1	0.912	0	4.742	Neg.	0.0294
54	1	1.297	0.155	4.772	Neg.	0.0289
55	1	1.353	0	7.188	Neg.	0.0073
57	1	0.613	0	3.791	Neg.	0.0515
58	1	1.353	0	7.409	Neg.	0.0065
59	1	2.454	0.176	9.206	Neg.	0.0024
62	1	1.353	0	5.023	Neg.	0.025
64	1	1.963	0	11.689	Neg.	0.0006
65	1	1.353	0	6.719	Neg.	0.0095
70	1	0.639	0	3.881	Neg.	0.0488
72	1	0.759	0	3.504	Neg.	0.0612
74	1	2.614	0	15.72	Neg.	0.0001
75	1	3.565	0.914	6.161	Neg.	0.0131
76	1	2.81	0	13.39	Neg.	0.0003
77	1	1.839	0	9.485	Neg.	0.0021
78	1	1.071	0	5.142	Neg.	0.0234
81	1	1.038	0	6.59	Neg.	0.0103
85	1	1.685	0.166	5.759	Neg.	0.0164
88	1	2.215	0.347	6.123	Neg.	0.0133
89	1	1.353	0	6.157	Neg.	0.0131
92	1	0.82	0	4.533	Neg.	0.0332
93	1	1.5	0	9.192	Neg.	0.0024
94	1	0.801	0	4.814	Neg.	0.0282
95	1	1.353	0	8.873	Neg.	0.0029
96	1	1.105	0	6.768	Neg.	0.0093
98	1	1.353	0	7.486	Neg.	0.0062
100	1	1.353	0	7.4	Neg.	0.0065
101	1	0.877	0	4.929	Neg.	0.0264
104	1	0.869	0	4.308	Neg.	0.0379
107	1	1.5	0	10.59	Neg.	0.0011
108	1	3.842	0	18.928	Neg.	0
110	1	1.353	0	6.835	Neg.	0.0089
124	1	0.738	0	4.521	Neg.	0.0335
126	1	1.001	0	5.456	Neg.	0.0195
128	1	0.802	0	4.473	Neg.	0.0344
132	1	1.226	0	6.089	Neg.	0.0136
135	1	1.642	0	8.986	Neg.	0.0027
139	1	1.771	0	9.873	Neg.	0.0017
148	1	1.353	0	6.544	Neg.	0.0105
149	1	0.802	0	4.463	Neg.	0.0346
151	1	3.692	0	20.493	Neg.	0
154	1	0.807	0	4.951	Neg.	0.0261
162	1	0.692	0	3.992	Neg.	0.0457
163	1	1.025	0	4.583	Neg.	0.0323
166	1	1.963	0	11.325	Neg.	0.0008
167	1	1.353	0	5.024	Neg.	0.025
168	1	0.495	0	2.776	Neg.	0.0957
180	1	0.772	0	3.57	Neg.	0.0588
184	1	1.06	0	6.733	Neg.	0.0095
186	1	2.275	0	11.034	Neg.	0.0009
194	1	1.305	0.207	3.041	Neg.	0.0812
198	1	0.884	0	5.58	Neg.	0.0182
199	1	2.238	0	14.017	Neg.	0.0002
201	1	0.692	0	3.992	Neg.	0.0457
202	1	2.325	0	8.334	Neg.	0.0039
203	1	0.8	0	4.358	Neg.	0.0368
204	1	0.802	0	4.936	Neg.	0.0263
205	1	0.806	0	4.939	Neg.	0.0263
206	1	1.353	0	8.539	Neg.	0.0035
207	1	1.353	0	8.982	Neg.	0.0027
208	1	0.937	0	6.373	Neg.	0.0116
211	1	1.809	0	9.174	Neg.	0.0025
214	1	1.353	0	5.013	Neg.	0.0252
215	1	0.615	0	4.219	Neg.	0.04
217	1	2.526	0	14.247	Neg.	0.0002
218	1	1.667	0	9.045	Neg.	0.0026
219	1	0.692	0	4.385	Neg.	0.0362
227	1	1.353	0	7.345	Neg.	0.0067
229	1	0.924	0	5.708	Neg.	0.0169
230	1	0.695	0	4.362	Neg.	0.0368
232	1	3.339	0	18.385	Neg.	0
233	1	0.799	0	4.62	Neg.	0.0316
236	1	0.953	0	5.651	Neg.	0.0174
237	1	1.353	0	6.741	Neg.	0.0094
242	1	3.916	0	23.221	Neg.	0
243	1	1.353	0	3.643	Neg.	0.0563
246	1	0.802	0	4.457	Neg.	0.0347
248	1	1.105	0	6.73	Neg.	0.0095
249	1	0.493	0	2.721	Neg.	0.099
250	1	1.628	0	9.102	Neg.	0.0026
252	1	0.939	0	5.396	Neg.	0.0202
253	1	1.679	0	10.126	Neg.	0.0015
256	1	5.216	0	26.604	Neg.	0
258	1	1.759	0	10.112	Neg.	0.0015
260	1	1.353	0	7.242	Neg.	0.0071
263	1	1.353	0	7.616	Neg.	0.0058
266	1	1.13	0	3.63	Neg.	0.0567
267	1	1.353	0	7.776	Neg.	0.0053
269	1	2.919	0.183	11.103	Neg.	0.0009
270	1	1.353	0	4.98	Neg.	0.0256
271	1	4.605	0	25.956	Neg.	0
272	1	3.096	0.175	12.993	Neg.	0.0003
274	1	2.81	0	17.72	Neg.	0
275	1	0.92	0	3.343	Neg.	0.0675
278	1	1.857	0	6.662	Neg.	0.0098
279	1	3.152	0	19.879	Neg.	0
281	1	0.923	0	5.656	Neg.	0.0174
284	1	1.656	0	9.217	Neg.	0.0024
287	1	1.5	0	8.584	Neg.	0.0034
288	1	1.927	0.203	5.408	Neg.	0.02
293	1	2.534	0	14.25	Neg.	0.0002
294	1	2.522	0.356	6.175	Neg.	0.013
295	1	1.725	0.202	5.399	Neg.	0.0202
297	1	2.444	0	14.516	Neg.	0.0001
298	1	1.777	0.184	4.639	Neg.	0.0312
301	1	0.438	0	2.775	Neg.	0.0958
302	1	3.08	0.293	9.458	Neg.	0.0021
306	1	0	0.696	3.246	Pos.	0.0716
308	1	4.605	0	21.074	Neg.	0
311	1	4.121	0	21.114	Neg.	0
314	1	1.759	0	11.611	Neg.	0.0007
315	1	0.877	0	4.539	Neg.	0.0331
316	1	1.105	0	6.182	Neg.	0.0129
317	1	0.872	0	4.324	Neg.	0.0376
319	1	1.963	0	12.488	Neg.	0.0004
320	1	1.5	0	8.273	Neg.	0.004
321	1	0.913	0	5.115	Neg.	0.0237
324	1	0.616	0	3.692	Neg.	0.0547
325	1	2.268	0	13.703	Neg.	0.0002
326	1	1.353	0	3.796	Neg.	0.0514
328	1	0.6	0	3.76	Neg.	0.0525
329	1	3.102	0	18.735	Neg.	0
330	1	1.793	0	11.518	Neg.	0.0007
332	1	2.298	0	11.933	Neg.	0.0006
333	1	1.353	0	7.314	Neg.	0.0068
335	1	1.247	0.203	3.425	Neg.	0.0642
340	1	2.384	0	14.268	Neg.	0.0002
341	1	3.774	0	19.984	Neg.	0
343	1	2.189	0.18	7.516	Neg.	0.0061
344	1	2.81	0	17.862	Neg.	0
346	1	0.802	0	4.365	Neg.	0.0367
347	1	1.775	0	9.477	Neg.	0.0021
348	1	2.297	0	8.352	Neg.	0.0039
349	1	0.72	0	4.35	Neg.	0.037
350	1	0.756	0	4.749	Neg.	0.0293
351	1	1.353	0	8.017	Neg.	0.0046
353	1	1.839	0	10.298	Neg.	0.0013
354	1	2.979	0.223	9.011	Neg.	0.0027
355	1	0.904	0	3.308	Neg.	0.0689
361	1	2.556	0	15.221	Neg.	0.0001
362	1	0.926	0	5.699	Neg.	0.017
363	1	0.842	0	5.068	Neg.	0.0244
364	1	1.5	0	7.452	Neg.	0.0063
366	1	1.353	0	6.813	Neg.	0.0091
367	1	1.804	0	5.575	Neg.	0.0182
368	1	1.046	0.142	3.592	Neg.	0.0581
369	1	1.202	0.183	3.172	Neg.	0.0749
370	1	2.81	0	14.75	Neg.	0.0001
371	1	1.353	0	6.525	Neg.	0.0106
372	1	0.836	0	5.165	Neg.	0.023
373	1	0.979	0	5.397	Neg.	0.0202
374	1	2.943	0.421	6.073	Neg.	0.0137
375	1	0.633	0	4.282	Neg.	0.0385
376	1	1.605	0	9.44	Neg.	0.0021
377	1	2.81	0	17.139	Neg.	0
379	1	1.209	0.194	3.007	Neg.	0.0829
383	1	1.353	0	3.632	Neg.	0.0567
384	1	2.241	0	12.49	Neg.	0.0004
385	1	0.8	0	4.48	Neg.	0.0343
387	1	0.909	0	5.328	Neg.	0.021
389	1	2.294	0.197	7.956	Neg.	0.0048
390	1	1.353	0	8.088	Neg.	0.0045
392	1	1.004	0	5.257	Neg.	0.0219
393	1	1.616	0	9.72	Neg.	0.0018
395	1	1.667	0	8.887	Neg.	0.0029
396	1	2.81	0	13.371	Neg.	0.0003
397	1	0.877	0	4.528	Neg.	0.0333
398	1	3.548	0	17.291	Neg.	0
400	1	1.753	0	7.928	Neg.	0.0049
401	1	1.105	0	6.731	Neg.	0.0095
402	1	0.799	0	4.53	Neg.	0.0333
404	1	0.921	0	6.319	Neg.	0.0119
408	1	0.658	0	4.531	Neg.	0.0333
409	1	1.105	0	6.99	Neg.	0.0082
410	1	1.843	0	11.236	Neg.	0.0008
411	1	0.617	0	3.805	Neg.	0.0511
414	1	0.611	0	3.681	Neg.	0.055
416	1	1.353	0	9.928	Neg.	0.0016
417	1	1.762	0	10.033	Neg.	0.0015
418	1	1.883	0	9.018	Neg.	0.0027
419	1	1.8	0	9.944	Neg.	0.0016
420	1	1.055	0.173	2.939	Neg.	0.0865
421	1	0.495	0	2.718	Neg.	0.0992
422	1	1.353	0	7.241	Neg.	0.0071
423	1	2.262	0	14.23	Neg.	0.0002
425	1	2.274	0	14.264	Neg.	0.0002
427	1	0	2.392	7.867	Pos.	0.005
433	1	0.905	0	4.729	Neg.	0.0297
435	1	0.495	0	2.715	Neg.	0.0994
461	1	0.495	0	2.715	Neg.	0.0994
436	1	1.963	0	10.841	Neg.	0.001
439	1	0.752	0	4.753	Neg.	0.0292
443	1	1.857	0	9.567	Neg.	0.002
444	1	2.589	0	15.859	Neg.	0.0001
445	1	1.51	0.203	3.62	Neg.	0.0571
446	1	0.631	0	3.827	Neg.	0.0504
449	1	1.353	0	6.644	Neg.	0.0099
450	1	1.851	0.204	5.766	Neg.	0.0163
451	1	0.783	0	4.902	Neg.	0.0268
452	1	1.229	0.165	3.64	Neg.	0.0564
453	1	1.353	0	7.448	Neg.	0.0063
454	1	2.81	0	13.902	Neg.	0.0002
457	1	4.129	0	23.149	Neg.	0
459	1	0.932	0	5.813	Neg.	0.0159
463	1	0.998	0	5.241	Neg.	0.0221
464	1	2.81	0	18.528	Neg.	0
466	1	1.963	0	11.685	Neg.	0.0006
471	1	1.581	0	8.803	Neg.	0.003
472	1	1.767	0	10.039	Neg.	0.0015
473	1	1.5	0	10.348	Neg.	0.0013
474	1	1.87	0	9.579	Neg.	0.002
476	1	1.227	0.165	3.638	Neg.	0.0565
478	1	1.591	0	8.84	Neg.	0.0029
479	1	1.222	0	6.149	Neg.	0.0131
481	1	0.756	0	3.502	Neg.	0.0613
483	1	2.429	0	14.832	Neg.	0.0001
485	1	0.788	0	4.317	Neg.	0.0377
486	1	0.614	0	4.206	Neg.	0.0403
487	1	2.027	0.195	6.536	Neg.	0.0106
489	1	0.962	0	5.04	Neg.	0.0248
490	1	0.691	0	4.351	Neg.	0.037
498	1	0.923	0	5.525	Neg.	0.0187
500	1	1.5	0	8.432	Neg.	0.0037
501	1	1.353	0	6.861	Neg.	0.0088
505	1	0.8	0	4.357	Neg.	0.0369
506	1	0.881	0	4.354	Neg.	0.0369
507	1	1.251	0.185	3.845	Neg.	0.0499
508	1	2.045	0.189	6.78	Neg.	0.0092
510	1	1.013	0	5.866	Neg.	0.0154
512	1	1.353	0	3.631	Neg.	0.0567
513	1	1.867	0.18	5.831	Neg.	0.0157
518	1	1.629	0	8.942	Neg.	0.0028
519	1	2.11	0	12.919	Neg.	0.0003
523	1	0.829	0	5.156	Neg.	0.0232
526	1	1.864	0	10.323	Neg.	0.0013
528	1	1.593	0.202	4.986	Neg.	0.0256
529	1	1.617	0	9.282	Neg.	0.0023
530	1	1.807	0	8.829	Neg.	0.003
531	1	2.383	0	7.425	Neg.	0.0064
532	1	1.353	0	7.493	Neg.	0.0062
533	1	1.963	0	12.309	Neg.	0.0005
535	1	2.651	0.183	10.34	Neg.	0.0013
536	1	0.807	0	4.848	Neg.	0.0277
540	1	0.962	0	4.853	Neg.	0.0276
541	1	1.633	0	9.551	Neg.	0.002
542	1	1.353	0	7.519	Neg.	0.0061
543	1	0.801	0	4.525	Neg.	0.0334
544	1	2.81	0	15.08	Neg.	0.0001
546	1	1.785	0	9.753	Neg.	0.0018
550	1	2.81	0	10.346	Neg.	0.0013
553	1	0.756	0	3.502	Neg.	0.0613
556	1	0.69	0	4.441	Neg.	0.0351
557	1	0.74	0	4.529	Neg.	0.0333
558	1	1.963	0	10.907	Neg.	0.001
561	1	1.897	0	10.936	Neg.	0.0009
564	1	0.901	0	5.099	Neg.	0.0239
565	1	1.353	0	7.464	Neg.	0.0063
566	1	1.353	0	6.734	Neg.	0.0095
567	1	1.353	0	6.529	Neg.	0.0106
568	1	1.353	0	7.363	Neg.	0.0067
569	1	0.695	0	3.748	Neg.	0.0529
571	1	2.44	0	13.092	Neg.	0.0003
572	1	1.353	0	8.206	Neg.	0.0042
573	1	1.826	0	11.273	Neg.	0.0008
574	1	0.723	0	4.476	Neg.	0.0344
579	1	1.5	0	9.705	Neg.	0.0018
580	1	0.932	0	5.691	Neg.	0.017
581	1	0.97	0	5.882	Neg.	0.0153
583	1	0.939	0	5.854	Neg.	0.0155
585	1	1.765	0	5.547	Neg.	0.0185
587	1	1.861	0	11.781	Neg.	0.0006
588	1	3.211	0	13.45	Neg.	0.0002
589	1	1.667	0	9.945	Neg.	0.0016
592	1	3.179	0.202	11.753	Neg.	0.0006
593	1	1.786	0.117	2.917	Neg.	0.0877
594	1	1.353	0	7.171	Neg.	0.0074
595	1	0.815	0	3.826	Neg.	0.0505
597	1	1.294	0.196	3.739	Neg.	0.0531
598	1	1.353	0	9.893	Neg.	0.0017
600	1	1.644	0	9.972	Neg.	0.0016
601	1	1.105	0	6.718	Neg.	0.0095
604	1	1.353	0	6.53	Neg.	0.0106
605	1	1.827	0	8.86	Neg.	0.0029
606	1	1.353	0	7.809	Neg.	0.0052
608	1	1.353	0	6.502	Neg.	0.0108
610	1	0.745	0	4.16	Neg.	0.0414
611	1	1.353	0	6.552	Neg.	0.0105
613	1	1.843	0	9.509	Neg.	0.002
614	1	0.95	0	6.43	Neg.	0.0112
616	1	3.157	0	18.657	Neg.	0
617	1	1.378	0.156	5.034	Neg.	0.0248
618	1	1.633	0	9.942	Neg.	0.0016
619	1	1.326	0.178	3.633	Neg.	0.0567
620	1	1.963	0	10.88	Neg.	0.001
622	1	1.473	0.223	3.693	Neg.	0.0546
623	1	2.006	0.194	7.119	Neg.	0.0076
625	1	0.698	0	4.006	Neg.	0.0454
626	1	2.038	0.171	8.133	Neg.	0.0043
629	1	0.931	0	5.73	Neg.	0.0167
630	1	2.4	0	11.125	Neg.	0.0009
631	1	0.881	0	4.348	Neg.	0.0371
633	1	1.353	0	6.035	Neg.	0.014
634	1	2.81	0	17.568	Neg.	0
636	1	2.145	0	14.185	Neg.	0.0002
638	1	1.286	0	6.185	Neg.	0.0129
639	1	0.738	0	4.142	Neg.	0.0418
641	1	1.844	0.417	3.139	Neg.	0.0765
642	1	2.176	0	12.548	Neg.	0.0004
643	1	1.759	0	10.586	Neg.	0.0011
645	1	1.914	0.585	3.059	Neg.	0.0803
647	1	4.275	0	25.821	Neg.	0
649	1	0.799	0	4.442	Neg.	0.0351
650	1	1.353	0	8.752	Neg.	0.0031
651	1	0.893	0	4.961	Neg.	0.0259
652	1	1.175	0.189	2.984	Neg.	0.0841
655	1	0.619	0	4.129	Neg.	0.0422
657	1	2.137	0	12.112	Neg.	0.0005
658	1	0.884	0	4.363	Neg.	0.0367
659	1	0.776	0	4.845	Neg.	0.0277
662	1	0.803	0	4.452	Neg.	0.0349
663	1	1.714	0	9.853	Neg.	0.0017
666	1	1.815	0	11.378	Neg.	0.0007
667	1	1.051	0	6.593	Neg.	0.0102
669	1	1.963	0	11.321	Neg.	0.0008
670	1	2.81	0	13.19	Neg.	0.0003
672	1	1.353	0	7.44	Neg.	0.0064
674	1	1.353	0	6.704	Neg.	0.0096
675	1	1.353	0	7.427	Neg.	0.0064
676	1	0.885	0	4.547	Neg.	0.033
678	1	1.353	0	6.708	Neg.	0.0096
681	1	2.429	0	13.32	Neg.	0.0003
682	1	0.93	0	5.914	Neg.	0.015
684	1	1.353	0	5.272	Neg.	0.0217
685	1	1.692	0	9.33	Neg.	0.0023
688	1	0.611	0	4.203	Neg.	0.0404
689	1	2.81	0	13.784	Neg.	0.0002
691	1	1.038	0	6	Neg.	0.0143
692	1	0.881	0	4.934	Neg.	0.0263
694	1	0.935	0	6.205	Neg.	0.0127
695	1	1.375	0.201	3.355	Neg.	0.067
696	1	1.963	0	9.369	Neg.	0.0022
697	1	1.5	0	7.851	Neg.	0.0051
700	1	0.804	0	4.838	Neg.	0.0278
701	1	1.5	0	9.615	Neg.	0.0019
703	1	3.303	0	16.705	Neg.	0
704	1	0.615	0	4.22	Neg.	0.0399
705	1	1.048	0	6.59	Neg.	0.0103
706	1	0.802	0	4.632	Neg.	0.0314
707	1	1.5	0	8.16	Neg.	0.0043
711	1	1.5	0	8.545	Neg.	0.0035
712	1	1.725	0	7.779	Neg.	0.0053
713	1	1.353	0	7.675	Neg.	0.0056
714	1	2.123	0	9.632	Neg.	0.0019
715	1	2.121	0	10.216	Neg.	0.0014
716	1	0.804	0	3.67	Neg.	0.0554
720	1	1.767	0	8.594	Neg.	0.0034
721	1	0.739	0	4.407	Neg.	0.0358
722	1	1.013	0	4.674	Neg.	0.0306
724	1	2.472	0.183	7.243	Neg.	0.0071
726	1	4.232	0	23.051	Neg.	0
727	1	1.981	0.184	6.769	Neg.	0.0093
729	1	1.353	0	6.509	Neg.	0.0107
731	1	0.924	0	5.537	Neg.	0.0186
733	1	2.411	0	13.012	Neg.	0.0003
734	1	0.735	0	4.704	Neg.	0.0301
735	1	0	2.318	10.122	Pos.	0.0015
737	1	0.611	0	4.101	Neg.	0.0429
739	1	2.951	0.383	4.837	Neg.	0.0279
741	1	3.157	0	15.955	Neg.	0.0001
743	1	0.947	0	6.262	Neg.	0.0123
744	1	1.329	0.224	2.853	Neg.	0.0912
745	1	0.694	0	4.37	Neg.	0.0366
746	1	1.353	0	8.969	Neg.	0.0027
748	1	1.5	0	7.374	Neg.	0.0066
749	1	0.742	0	4.74	Neg.	0.0295
752	1	1.105	0	6.161	Neg.	0.0131
753	1	0.736	0	4.695	Neg.	0.0303
755	1	1.353	0	8.264	Neg.	0.004
757	1	1.734	0	7.979	Neg.	0.0047
758	1	1.219	0.204	2.866	Neg.	0.0905
759	1	0.802	0	4.545	Neg.	0.033
760	1	0.93	0	6.342	Neg.	0.0118
761	1	1.897	0	12.024	Neg.	0.0005
762	1	1.353	0	7.417	Neg.	0.0065
764	1	1.275	0	5.862	Neg.	0.0155
765	1	2.254	0	10.959	Neg.	0.0009
766	1	0	0.934	3.842	Pos.	0.05
767	1	1.21	0.174	3.369	Neg.	0.0664
769	1	1.353	0	7.85	Neg.	0.0051
770	1	0	1.865	7.041	Pos.	0.008
772	1	1.5	0	9.508	Neg.	0.002
774	1	3.653	0	19.942	Neg.	0
775	1	2.81	0	16.586	Neg.	0
776	1	1.743	0	9.897	Neg.	0.0017
779	1	1.017	0	4.702	Neg.	0.0301
780	1	1.105	0	6.191	Neg.	0.0128
781	1	0.872	0	4.917	Neg.	0.0266
782	1	1.353	0	8.866	Neg.	0.0029
783	1	1.043	0	6.559	Neg.	0.0104
784	1	2.724	0.446	5.804	Neg.	0.016
785	1	1.581	0	10.568	Neg.	0.0012
786	1	0.813	0	3.825	Neg.	0.0505
787	1	1.353	0	6.775	Neg.	0.0092
788	1	1.785	0	11.277	Neg.	0.0008
790	1	1.353	0	8.403	Neg.	0.0037
791	1	1.804	0	8.784	Neg.	0.003
793	1	0.845	0	5.401	Neg.	0.0201
794	1	1.353	0	6.233	Neg.	0.0125
795	1	1.353	0	6.843	Neg.	0.0089
796	1	1.353	0	7.61	Neg.	0.0058
797	1	1.353	0	7.182	Neg.	0.0074
798	1	1.5	0	9.104	Neg.	0.0026
799	1	0.495	0	2.776	Neg.	0.0957
802	1	0.729	0	4.08	Neg.	0.0434
803	1	1.5	0	6.993	Neg.	0.0082
804	1	1.768	0	7.976	Neg.	0.0047
805	1	1.353	0	8.211	Neg.	0.0042
806	1	1.06	0	6.026	Neg.	0.0141
807	1	3.102	0	14.088	Neg.	0.0002
809	1	2.654	0	14.801	Neg.	0.0001
810	1	1.353	0	8.458	Neg.	0.0036
811	1	0.869	0	4.851	Neg.	0.0276
814	1	1.29	0.18	3.525	Neg.	0.0604
815	1	1.5	0	8.576	Neg.	0.0034
816	1	0.637	0	3.879	Neg.	0.0489
818	1	1.048	0	7.428	Neg.	0.0064
819	1	2.282	0.208	6.09	Neg.	0.0136
820	1	3.211	0	13.402	Neg.	0.0003
821	1	2.358	0	7.378	Neg.	0.0066
823	1	0.697	0	4.117	Neg.	0.0424
824	1	1.807	0.146	6.789	Neg.	0.0092
827	1	2.664	0	13.017	Neg.	0.0003
829	1	2.81	0	10.196	Neg.	0.0014
830	1	0.76	0	3.511	Neg.	0.061
831	1	0.716	0	3.899	Neg.	0.0483
832	1	1.5	0	8.934	Neg.	0.0028
833	1	0.806	0	4.362	Neg.	0.0367
836	1	2.28	0	13.706	Neg.	0.0002
838	1	0.503	0	2.744	Neg.	0.0976
839	1	1.353	0	6.946	Neg.	0.0084
840	1	0.658	0	4.397	Neg.	0.036
841	1	1.353	0	6.507	Neg.	0.0107
842	1	1.353	0	6.949	Neg.	0.0084
843	1	0.612	0	3.838	Neg.	0.0501
844	1	1.353	0	7.38	Neg.	0.0066
845	1	3.337	0.86	5.663	Neg.	0.0173
846	1	0.438	0	2.774	Neg.	0.0958
847	1	0.58	0	2.854	Neg.	0.0912
849	1	1.622	0	9.601	Neg.	0.0019
851	1	1.845	0.182	6.38	Neg.	0.0115
852	1	0.955	0	5.827	Neg.	0.0158
853	1	1.353	0	7.662	Neg.	0.0056
854	1	1.353	0	7.818	Neg.	0.0052
858	1	1.353	0	7.453	Neg.	0.0063
860	1	0.802	0	4.632	Neg.	0.0314
861	1	1.76	0.398	3.568	Neg.	0.0589
862	1	1.963	0	11.067	Neg.	0.0009
865	1	1.353	0	6.508	Neg.	0.0107
868	1	6394.8	0.284	9.39	Neg.	0.0022
869	1	1.038	0	5.57	Neg.	0.0183
870	1	3.662	0.172	14.966	Neg.	0.0001
871	1	3.445	0	20.433	Neg.	0
872	1	0.8	0	4.48	Neg.	0.0343
873	1	1.353	0	5.682	Neg.	0.0171
874	1	1.004	0	5.962	Neg.	0.0146
877	1	1.963	0	11.437	Neg.	0.0007
880	1	0.615	0	4.112	Neg.	0.0426
881	1	2.542	0	11.67	Neg.	0.0006
882	1	1.5	0	7.49	Neg.	0.0062
884	1	1.047	0	5.747	Neg.	0.0165
886	1	0.881	0	4.536	Neg.	0.0332
888	1	0.998	0	5.447	Neg.	0.0196
889	1	1.353	0	9.368	Neg.	0.0022
891	1	0.886	0	4.362	Neg.	0.0367
892	1	1.963	0	11.487	Neg.	0.0007
893	1	2.231	0.176	8.582	Neg.	0.0034
897	1	1.633	0	9.568	Neg.	0.002
898	1	1.616	0	9.484	Neg.	0.0021
906	1	4.104	0	19.907	Neg.	0
907	1	1.767	0	8.674	Neg.	0.0032
909	1	2.529	0	12.931	Neg.	0.0003
912	1	1.313	0.181	4.126	Neg.	0.0422
915	1	1.771	0	8.587	Neg.	0.0034
917	1	1.91	0	10.021	Neg.	0.0015
918	1	2.639	0	16.463	Neg.	0
919	1	4.892	0	26.925	Neg.	0
921	1	2.325	0	12.914	Neg.	0.0003
922	1	0.809	0	4.373	Neg.	0.0365
925	1	1.775	0	10.387	Neg.	0.0013
926	1	0.848	0	4.511	Neg.	0.0337
927	1	1.639	0	9.716	Neg.	0.0018
929	1	3.722	0.144	16.905	Neg.	0
930	1	3.268	0	15.611	Neg.	0.0001
931	1	3	0	14.409	Neg.	0.0001
932	1	2.339	0	7.355	Neg.	0.0067
935	1	1.5	0	7.044	Neg.	0.008
938	1	2.557	0	14.333	Neg.	0.0002
940	1	1.353	0	6.648	Neg.	0.0099
942	1	1.753	0	7.916	Neg.	0.0049
943	1	0.802	0	4.936	Neg.	0.0263
944	1	3.211	0	15.775	Neg.	0.0001
945	1	0.937	0	5.578	Neg.	0.0182
946	1	2.517	0	14.735	Neg.	0.0001
947	1	0.927	0	5.547	Neg.	0.0185
949	1	0	0.584	2.965	Pos.	0.0851
950	1	2.287	0.207	6.87	Neg.	0.0088
952	1	4.013	0	21.636	Neg.	0
953	1	2.541	0	15.53	Neg.	0.0001
954	1	1.759	0	9.029	Neg.	0.0027
955	1	1.753	0.21	4.058	Neg.	0.044
956	1	1.105	0	6.73	Neg.	0.0095
958	1	1.353	0	7.2	Neg.	0.0073
959	1	3.359	0	17.494	Neg.	0
960	1	0.909	0	4.726	Neg.	0.0297
961	1	3.136	0.177	12.071	Neg.	0.0005
962	1	0.692	0	3.992	Neg.	0.0457
963	1	1.353	0	7.125	Neg.	0.0076
966	1	1.271	0	5.856	Neg.	0.0155
967	1	1.212	0.19	3.09	Neg.	0.0788
968	1	0.924	0	5.71	Neg.	0.0169
969	1	1.208	0.196	2.976	Neg.	0.0845
971	1	1.353	0	5.661	Neg.	0.0174
973	1	2.81	0	15.994	Neg.	0.0001
974	1	1.344	0.224	2.863	Neg.	0.0906
975	1	1.918	0	11.613	Neg.	0.0007
977	1	1.353	0	5.082	Neg.	0.0242
979	1	1.634	0.164	5.607	Neg.	0.0179
981	1	1.29	0.147	4.273	Neg.	0.0387
983	1	3.071	0	15.858	Neg.	0.0001
985	1	1.353	0	5.673	Neg.	0.0172
986	1	1.766	0.177	5.607	Neg.	0.0179
987	1	1.75	0	9.03	Neg.	0.0027
991	1	0.789	0	4.308	Neg.	0.0379
992	1	2.563	0	14.667	Neg.	0.0001
993	1	1.581	0	7.544	Neg.	0.006
995	1	1.066	0.142	3.649	Neg.	0.0561
996	1	1.785	0	8.008	Neg.	0.0047
997	1	1.762	0	8.399	Neg.	0.0038
1002	1	1.353	0	6.653	Neg.	0.0099
1004	1	0.795	0	4.511	Neg.	0.0337
1006	1	0.793	0	4.513	Neg.	0.0336
1008	1	1.5	0	8.493	Neg.	0.0036
1010	1	1.353	0	8.005	Neg.	0.0047
1014	1	0.723	0	4.066	Neg.	0.0438
1015	1	1.353	0	7.235	Neg.	0.0071
1016	1	1.353	0	7.848	Neg.	0.0051
1018	1	1.353	0	6.592	Neg.	0.0102
1019	1	1.353	0	6.41	Neg.	0.0113
1021	1	0.755	0	3.508	Neg.	0.0611
1022	1	1.815	0	9.762	Neg.	0.0018
1025	1	2.023	0.194	7.203	Neg.	0.0073
1026	1	5.559	0	26.126	Neg.	0
1027	1	3.999	0	21.574	Neg.	0
1028	1	0.799	0	4.451	Neg.	0.0349
1029	1	2.208	0.173	8.595	Neg.	0.0034
1030	1	0.872	0	4.32	Neg.	0.0377
1031	1	1.074	0	6.933	Neg.	0.0085
1032	1	1.895	0.407	3.777	Neg.	0.052
1033	1	1.353	0	8.885	Neg.	0.0029
1034	1	2.341	0	11.212	Neg.	0.0008
1035	1	1.353	0	7.838	Neg.	0.0051
1036	1	1.676	0	8.492	Neg.	0.0036
1037	1	0.768	0	3.609	Neg.	0.0575
1041	1	2.254	0	12.781	Neg.	0.0004
1045	1	1.353	0	8.837	Neg.	0.003
1046	1	1.353	0	8.494	Neg.	0.0036
1047	1	1.816	0	10.948	Neg.	0.0009
1048	1	1.353	0	7.109	Neg.	0.0077
1049	1	1.353	0	7.402	Neg.	0.0065
1051	1	0.61	0	3.676	Neg.	0.0552
1052	1	0.723	0	4.098	Neg.	0.0429
1056	1	1.353	0	9.029	Neg.	0.0027
1057	1	1.793	0	8.257	Neg.	0.0041
1062	1	1.963	0	11.203	Neg.	0.0008
1063	1	2.013	0.183	6.114	Neg.	0.0134
1067	1	1.353	0	7.416	Neg.	0.0065
1068	1	1.021	0	4.703	Neg.	0.0301
1069	1	1.353	0	5.592	Neg.	0.018
1070	1	1.963	0	9.463	Neg.	0.0021
1071	1	2.658	0	15.986	Neg.	0.0001
1074	1	0.914	0	3.315	Neg.	0.0686
1075	1	1.353	0	6.683	Neg.	0.0097
1076	1	2.81	0	15.509	Neg.	0.0001
1078	1	3.95	0	20.189	Neg.	0
1081	1	0.909	0	5.109	Neg.	0.0238
1085	1	0.909	0	3.311	Neg.	0.0688
1089	1	1.963	0	12.146	Neg.	0.0005
1090	1	0.815	0	3.823	Neg.	0.0506
1092	1	1.829	0	11.274	Neg.	0.0008
1093	1	1.353	0	7.29	Neg.	0.0069
1094	1	0.921	0	3.322	Neg.	0.0684
1095	1	1.353	0	8.756	Neg.	0.0031
1097	1	2.81	0	17.95	Neg.	0
1098	1	0.885	0	4.539	Neg.	0.0331
1099	1	1.071	0	5.144	Neg.	0.0233
1100	1	1.633	0	9.323	Neg.	0.0023
1102	1	1.784	0	7.977	Neg.	0.0047
1104	1	1.616	0	9.268	Neg.	0.0023
1105	1	1.784	0	9.109	Neg.	0.0025
1108	1	1.353	0	3.639	Neg.	0.0564
1109	1	1.353	0	6.734	Neg.	0.0095
1112	1	3.642	0.175	15.512	Neg.	0.0001
1113	1	2.451	0	13.214	Neg.	0.0003
1117	1	1.353	0	8.361	Neg.	0.0038
1121	1	1.775	0	5.576	Neg.	0.0182
1122	1	0.908	0	4.44	Neg.	0.0351
1123	1	1.75	0	5.524	Neg.	0.0188
1124	1	2.114	0	9.777	Neg.	0.0018
1125	1	2.4	0	10.681	Neg.	0.0011
1127	1	0.583	0	2.853	Neg.	0.0912
1128	1	2.81	0	14.205	Neg.	0.0002
1129	1	1.216	0.195	2.996	Neg.	0.0835
1130	1	1.963	0	10.854	Neg.	0.001
1131	1	1.963	0	10.947	Neg.	0.0009
1132	1	1.963	0	10.49	Neg.	0.0012
1133	1	1.353	0	7.76	Neg.	0.0053
1134	1	1.655	0	7.713	Neg.	0.0055
1139	1	0.877	0	4.93	Neg.	0.0264
1143	1	3.198	0	17.75	Neg.	0
1145	1	0.818	0	4.402	Neg.	0.0359
1146	1	0.93	0	5.549	Neg.	0.0185
1147	1	0.917	0	5.6	Neg.	0.018
1149	1	3.233	0.208	10.904	Neg.	0.001
1152	1	1.637	0	11.279	Neg.	0.0008
1153	1	1.353	0	7.239	Neg.	0.0071
1154	1	3.137	0	15.223	Neg.	0.0001
1155	1	0.82	0	4.504	Neg.	0.0338
1157	1	0.877	0	4.97	Neg.	0.0258
1163	1	1.759	0	9.259	Neg.	0.0023
1164	1	0.727	0	4.658	Neg.	0.0309
1165	1	1.271	0	5.857	Neg.	0.0155
1166	1	3.488	0	18.928	Neg.	0
1168	1	2.557	0	17.118	Neg.	0
1169	1	1.762	0	11.044	Neg.	0.0009
1170	1	1.353	0	6.497	Neg.	0.0108
1171	1	1.353	0	6.811	Neg.	0.0091
1173	1	0.702	0	4.964	Neg.	0.0259
1174	1	1.218	0.194	2.999	Neg.	0.0833
1178	1	1.353	0	7.811	Neg.	0.0052
1179	1	2.192	0	13.518	Neg.	0.0002
1181	1	3.211	0	14.022	Neg.	0.0002
1182	1	2.229	0	7.299	Neg.	0.0069
1183	1	1.253	0.146	4.215	Neg.	0.0401
1184	1	0.82	0	4.535	Neg.	0.0332
1185	1	1.607	0	9.051	Neg.	0.0026
1187	1	0.678	0	3.037	Neg.	0.0814
1188	1	1.353	0	6.88	Neg.	0.0087
1190	1	0.805	0	4.359	Neg.	0.0368
1192	1	0.995	0	5.234	Neg.	0.0221
1194	1	1.353	0	6.929	Neg.	0.0085
1195	1	1.878	0	10.633	Neg.	0.0011
1198	1	0.582	0	2.851	Neg.	0.0913
1199	1	3.058	0	14.953	Neg.	0.0001
1201	1	3.203	0	17.974	Neg.	0
1202	1	1.963	0	12.1	Neg.	0.0005
1203	1	1.613	0	8.32	Neg.	0.0039
1205	1	1.105	0	5.096	Neg.	0.024
1206	1	2.067	0.38	4.611	Neg.	0.0318
1207	1	1.605	0.194	4.686	Neg.	0.0304
1209	1	2.23	0	10.337	Neg.	0.0013
1211	1	0.798	0	4.518	Neg.	0.0335
1213	1	1.353	0	7.701	Neg.	0.0055
1215	1	4.771	0.195	19.203	Neg.	0
1216	1	1.353	0	5.684	Neg.	0.0171
1217	1	1.353	0	8.085	Neg.	0.0045
1219	1	5.278	0	25.569	Neg.	0
1220	1	1.353	0	7.272	Neg.	0.007
1221	1	2.81	0	15.092	Neg.	0.0001
1222	1	0.909	0	3.315	Neg.	0.0686
1224	1	2.436	0.184	8.096	Neg.	0.0044
1226	1	1.353	0	7.808	Neg.	0.0052
1228	1	1.963	0	11.505	Neg.	0.0007
1229	1	0.968	0	4.878	Neg.	0.0272
1230	1	3.291	0.205	11.398	Neg.	0.0007
1231	1	1.105	0	6.185	Neg.	0.0129
1232	1	1.271	0.206	2.946	Neg.	0.0861
1233	1	0.881	0	4.942	Neg.	0.0262
1234	1	0.877	0	4.915	Neg.	0.0266
1235	1	2.2	0	11.313	Neg.	0.0008
1236	1	1.105	0	6.737	Neg.	0.0094
1237	1	4.117	0	19.74	Neg.	0
1238	1	1.353	0	7.671	Neg.	0.0056
1239	1	1.5	0	9.313	Neg.	0.0023
1241	1	1.843	0	11.263	Neg.	0.0008
1242	1	1.353	0	6.603	Neg.	0.0102
1243	1	0.812	0	4.965	Neg.	0.0259
1246	1	0.813	0	4.373	Neg.	0.0365
1248	1	1.048	0	4.848	Neg.	0.0277
1251	1	0.881	0	4.966	Neg.	0.0259
1253	1	1.074	0	6.121	Neg.	0.0134
1254	1	1.353	0	7.862	Neg.	0.005
1256	1	3.108	0	16.99	Neg.	0
1257	1	2.243	0	12.42	Neg.	0.0004
1259	1	1.637	0	9.929	Neg.	0.0016
1260	1	1.105	0	6.707	Neg.	0.0096
1261	1	4.133	0	25.301	Neg.	0
1264	1	1.353	0	7.788	Neg.	0.0053
1265	1	1.004	0	4.979	Neg.	0.0257
1266	1	0.812	0	4.964	Neg.	0.0259
1270	1	0.973	0	5.857	Neg.	0.0155
1271	1	1.353	0	6.522	Neg.	0.0107
1272	1	1.795	0	10.022	Neg.	0.0015
1278	1	1.767	0	7.967	Neg.	0.0048
1279	1	0.569	0	2.821	Neg.	0.0931
1280	1	3.238	0	16.994	Neg.	0
1281	1	1.25	0.182	3.881	Neg.	0.0488
1282	1	1.963	0	10.961	Neg.	0.0009
1283	1	1.804	0	9.979	Neg.	0.0016
1286	1	1.053	0.173	2.921	Neg.	0.0874
1287	1	1.353	0	7.798	Neg.	0.0052
1288	1	0.836	0	5.157	Neg.	0.0232
1289	1	0.979	0	6.774	Neg.	0.0092
1290	1	0.731	0	4.292	Neg.	0.0383
1291	1	3.425	0	22.318	Neg.	0
1293	1	0.861	0	4.906	Neg.	0.0268
1295	1	1.353	0	7.696	Neg.	0.0055
1296	1	0.877	0	4.335	Neg.	0.0373
1297	1	0.783	0	4.653	Neg.	0.031
1298	1	1.751	0	11.062	Neg.	0.0009
1300	1	0.793	0	4.609	Neg.	0.0318
1301	1	0.807	0	4.956	Neg.	0.026
1302	1	0.653	0	4.514	Neg.	0.0336
1303	1	0.609	0	3.835	Neg.	0.0502
1304	1	1.767	0	10.074	Neg.	0.0015
1306	1	1.353	0	7.682	Neg.	0.0056
1307	1	2.622	0	15.159	Neg.	0.0001
1309	1	1.5	0	9.532	Neg.	0.002
1310	1	1.661	0	9.358	Neg.	0.0022
1311	1	1.598	0	10.104	Neg.	0.0015
1312	1	1.353	0	7.673	Neg.	0.0056
1315	1	2.2	0	11.286	Neg.	0.0008
1316	1	1.013	0	4.693	Neg.	0.0303
1318	1	3.061	0	14.296	Neg.	0.0002
1320	1	1.131	0.184	2.98	Neg.	0.0843
1321	1	2.233	0	13.526	Neg.	0.0002
1323	1	1.679	0	9.296	Neg.	0.0023
1324	1	0.872	0	4.319	Neg.	0.0377
1325	1	1.353	0	5.667	Neg.	0.0173
1326	1	2.958	0.183	9.452	Neg.	0.0021
1327	1	2.269	0	11.012	Neg.	0.0009
1328	1	1.468	0.165	5.086	Neg.	0.0241
1329	1	1.353	0	7.428	Neg.	0.0064
1330	1	1.277	0	5.877	Neg.	0.0153
1331	1	1.06	0	6.652	Neg.	0.0099
1332	1	3.493	0	20.683	Neg.	0
1334	1	2.218	0	10.076	Neg.	0.0015
1335	1	1.9	0	11.722	Neg.	0.0006
1338	1	1.633	0	9.389	Neg.	0.0022
1339	1	1.353	0	8.877	Neg.	0.0029
1340	1	0.885	0	4.542	Neg.	0.0331
1342	1	1.963	0	10.901	Neg.	0.001
1343	1	2.81	0	15.67	Neg.	0.0001
1345	1	4.314	0	21.924	Neg.	0
1346	1	0.611	0	3.681	Neg.	0.055
1347	1	1.047	0	6.558	Neg.	0.0104
1348	1	0.627	0	3.896	Neg.	0.0484
1350	1	3.963	0	20.421	Neg.	0
1352	1	2.021	0.202	6.296	Neg.	0.0121
1353	1	1.784	0	9.927	Neg.	0.0016
1356	1	1.353	0	7.596	Neg.	0.0058
1357	1	0.625	0	3.9	Neg.	0.0483
1358	1	0.998	0	5.239	Neg.	0.0221
1359	1	3.8	0.181	15.618	Neg.	0.0001
1360	1	1.332	0.18	3.604	Neg.	0.0576
1362	1	1.078	0.173	3.026	Neg.	0.0819
1363	1	0.927	0	6.178	Neg.	0.0129
1365	1	1.03	0	3.512	Neg.	0.0609
1368	1	0.698	0	4.412	Neg.	0.0357
1369	1	1.632	0	8.967	Neg.	0.0027
1370	1	1.779	0	8.449	Neg.	0.0037
1373	1	1.353	0	6.953	Neg.	0.0084
1374	1	0.869	0	4.504	Neg.	0.0338
1375	1	3.258	0	18.843	Neg.	0
1376	1	0.646	0	4.496	Neg.	0.034
1377	1	1.353	0	9.084	Neg.	0.0026
1380	1	0.661	0	4.565	Neg.	0.0326
1381	1	2.077	0	10.511	Neg.	0.0012
1383	1	1.769	0.183	4.637	Neg.	0.0313
1384	1	2.328	0	8.367	Neg.	0.0038
1386	1	0.619	0	4.13	Neg.	0.0421
1387	1	3.228	0	18.026	Neg.	0
1388	1	1.353	0	6.472	Neg.	0.011
1389	1	1.105	0	6.755	Neg.	0.0093
1393	1	1.5	0	7.078	Neg.	0.0078
1394	1	0.94	0	5.963	Neg.	0.0146
1395	1	3.508	0	16.425	Neg.	0.0001
1397	1	1.33	0.145	4.424	Neg.	0.0354
1398	1	2.328	0	13.477	Neg.	0.0002
1399	1	3.187	0	17.549	Neg.	0
1402	1	0.813	0	4.358	Neg.	0.0368
1404	1	0.802	0	4.928	Neg.	0.0264
1407	1	1.353	0	6.808	Neg.	0.0091
1410	1	1.671	0	7.782	Neg.	0.0053
1412	1	1.712	0	10.835	Neg.	0.001
1415	1	1.203	0.168	3.504	Neg.	0.0612
1416	1	0.807	0	4.374	Neg.	0.0365
1419	1	1.353	0	6.979	Neg.	0.0082
1420	1	2.218	0	11.38	Neg.	0.0007
1421	1	3.545	0	15.867	Neg.	0.0001
1422	1	3.058	0	15.537	Neg.	0.0001
1424	1	2.453	0.739	3.45	Neg.	0.0632
1425	1	1.353	0	6.82	Neg.	0.009
1426	1	0.802	0	4.452	Neg.	0.0349
1431	1	1.353	0	6.86	Neg.	0.0088
1432	1	0.982	0	4.925	Neg.	0.0265
1433	1	1.5	0	9.936	Neg.	0.0016
1434	1	1.622	0	9.682	Neg.	0.0019
1435	1	1.353	0	6.925	Neg.	0.0085
1436	1	1.105	0	5.106	Neg.	0.0239
1437	1	0.613	0	3.85	Neg.	0.0497
1439	1	1.353	0	6.227	Neg.	0.0126
1442	1	0.635	0	3.071	Neg.	0.0797
1443	1	0.619	0	4.135	Neg.	0.042
1445	1	0.803	0	4.543	Neg.	0.0331
1446	1	1.065	0	5.127	Neg.	0.0236
1450	1	0.82	0	4.986	Neg.	0.0256
1451	1	1.5	0	9.322	Neg.	0.0023
1452	1	0.618	0	4.116	Neg.	0.0425
1453	1	1.105	0	5.077	Neg.	0.0243
1455	1	0.844	0	5.204	Neg.	0.0225
1456	1	1.646	0	7.686	Neg.	0.0056
1457	1	0.74	0	4.322	Neg.	0.0376
1459	1	1.105	0	6.737	Neg.	0.0094
1461	1	0.885	0	4.351	Neg.	0.037
1463	1	1.775	0	8.699	Neg.	0.0032
1466	1	1.353	0	7.216	Neg.	0.0072
1467	1	1.237	0.195	3.565	Neg.	0.059
1468	1	2.506	0	14.185	Neg.	0.0002
1473	1	3.211	0	14.403	Neg.	0.0001
1478	1	2.196	0.411	3.975	Neg.	0.0462
1479	1	1.254	0.202	3.45	Neg.	0.0632
1481	1	1.912	0.35	4.035	Neg.	0.0446
1482	1	1.406	0.19	3.624	Neg.	0.0569
1486	1	1.353	0	5.128	Neg.	0.0235
1487	1	1.401	0.173	4.629	Neg.	0.0314
1489	1	1.047	0	5.631	Neg.	0.0176
1491	1	3.617	0	21.459	Neg.	0
1492	1	1.994	0.204	5.564	Neg.	0.0183
1496	1	2.713	0.194	10.624	Neg.	0.0011
1497	1	1.353	0	5.818	Neg.	0.0159
1500	1	0.723	0	4.479	Neg.	0.0343
1501	1	1.353	0	7.438	Neg.	0.0064
1503	1	1.5	0	9.572	Neg.	0.002
1504	1	0.979	0	5.867	Neg.	0.0154
1506	1	1.857	0	9.56	Neg.	0.002
1510	1	1.61	0	8.714	Neg.	0.0032
1511	1	1.805	0	10.042	Neg.	0.0015
1518	1	0.93	0	5.791	Neg.	0.0161
1519	1	3.291	0.19	11.88	Neg.	0.0006
1520	1	3.074	0	17.879	Neg.	0
1521	1	1.887	0.189	6.862	Neg.	0.0088
1522	1	0.58	0	2.854	Neg.	0.0912
1524	1	1.446	0.207	2.876	Neg.	0.0899
1525	1	1.353	0	6.917	Neg.	0.0085
1529	1	1.644	0	9.964	Neg.	0.0016
1530	1	0.881	0	4.934	Neg.	0.0263
1532	1	2.347	0	14.44	Neg.	0.0001
1533	1	0.801	0	4.346	Neg.	0.0371
1536	1	0.624	0	3.743	Neg.	0.053
1537	1	1.5	0	9.519	Neg.	0.002
1538	1	2.296	0	13.835	Neg.	0.0002
1539	1	1.353	0	7.536	Neg.	0.006
1542	1	0.802	0	4.482	Neg.	0.0343
1544	1	0.617	0	3.778	Neg.	0.0519
1550	1	0.809	0	4.949	Neg.	0.0261
1553	1	4.152	0.157	19.389	Neg.	0
1554	1	1.775	0	11.095	Neg.	0.0009
1555	1	3.61	0.212	10.842	Neg.	0.001
1556	1	7.471	0	37.375	Neg.	0
1557	1	1.881	0	11.856	Neg.	0.0006
1559	1	2.138	0.194	6.907	Neg.	0.0086
1560	1	1.353	0	7.491	Neg.	0.0062
1562	1	2.457	0	13.536	Neg.	0.0002
1564	1	0	0.659	2.788	Pos.	0.095
1565	1	1.771	0	11.115	Neg.	0.0009
1572	1	3	0	15.735	Neg.	0.0001
1574	1	1.617	0.167	6.15	Neg.	0.0131
1575	1	0.613	0	3.953	Neg.	0.0468
1578	1	1.71	0	9.905	Neg.	0.0016
1579	1	1.8	0	9.967	Neg.	0.0016
1580	1	1.353	0	4.979	Neg.	0.0257
1583	1	0.692	0	3.827	Neg.	0.0504
1584	1	1.06	0	6.614	Neg.	0.0101
1585	1	1.618	0	10.825	Neg.	0.001
1587	1	0.706	0	3.863	Neg.	0.0494
1588	1	1.353	0	8.28	Neg.	0.004
1590	1	1.621	0	8.732	Neg.	0.0031
1591	1	0.726	0	4.653	Neg.	0.031
1593	1	0.753	0	3.483	Neg.	0.062
1596	1	1.105	0	6.561	Neg.	0.0104
1598	1	0.833	0	4.556	Neg.	0.0328
1601	1	0.802	0	4.827	Neg.	0.028
1602	1	2.192	0	12.348	Neg.	0.0004
1603	1	3.291	0.194	13.831	Neg.	0.0002
1605	1	0.614	0	3.682	Neg.	0.055
1606	1	3.338	0.177	12.625	Neg.	0.0004
1609	1	2.31	0	11.591	Neg.	0.0007
1614	1	1.287	0.213	3.042	Neg.	0.0812
1615	1	1.353	0	3.659	Neg.	0.0558
1618	1	1.46	0.189	4.398	Neg.	0.036
1619	1	1.759	0	12.249	Neg.	0.0005
1621	1	0.802	0	4.486	Neg.	0.0342
1624	1	2.985	0.184	12.74	Neg.	0.0004
1625	1	2.457	0	14.558	Neg.	0.0001
1628	1	2.247	0.386	5.956	Neg.	0.0147
1629	1	0.692	0	4.927	Neg.	0.0264
1630	1	0.885	0	4.35	Neg.	0.037
1631	1	2.981	0.168	13.549	Neg.	0.0002
1632	1	2.241	0.177	7.767	Neg.	0.0053
1634	1	3.069	0.359	8.965	Neg.	0.0028
1636	1	0.93	0	5.715	Neg.	0.0168
1637	1	1.353	0	8.067	Neg.	0.0045
1638	1	2.521	0	14.506	Neg.	0.0001
1640	1	1.679	0	9.114	Neg.	0.0025
1641	1	1.353	0	8.076	Neg.	0.0045
1642	1	1.06	0	6.625	Neg.	0.0101
1643	1	0.929	0	5.929	Neg.	0.0149
1644	1	2.238	0.208	6.75	Neg.	0.0094
1646	1	1.353	0	7.708	Neg.	0.0055
1648	1	0.631	0	3.85	Neg.	0.0498
1649	1	1.319	0.205	3.099	Neg.	0.0783
1650	1	2.346	0	8.356	Neg.	0.0038
1652	1	1.353	0	9.211	Neg.	0.0024
1653	1	2.81	0	15.239	Neg.	0.0001
1654	1	1.897	0	9.972	Neg.	0.0016
1655	1	0.842	0	5.392	Neg.	0.0202
1657	1	1.963	0	11.761	Neg.	0.0006
1659	1	0.909	0	4.43	Neg.	0.0353
1660	1	1.06	0	6.1	Neg.	0.0135
1661	1	1.013	0	5.301	Neg.	0.0213
1662	1	2.576	0.165	9.194	Neg.	0.0024
1663	1	0.933	0	6.363	Neg.	0.0117
1664	1	0.877	0	4.343	Neg.	0.0372
1665	1	0.584	0	2.857	Neg.	0.091
1666	1	2.633	0	15.925	Neg.	0.0001
1668	1	3.228	0	18.035	Neg.	0
1669	1	0.651	0	4.264	Neg.	0.0389
1673	1	2.431	0	13.867	Neg.	0.0002
1674	1	1.353	0	8.915	Neg.	0.0028
1678	1	0.924	0	6.177	Neg.	0.0129
1680	1	2.328	0	11.23	Neg.	0.0008
1681	1	0.802	0	4.663	Neg.	0.0308
1683	1	1.353	0	9.053	Neg.	0.0026
1684	1	1.622	0	9.684	Neg.	0.0019
1686	1	4.644	0	24.113	Neg.	0
1689	1	1.353	0	8.377	Neg.	0.0038
1690	1	1.353	0	6.768	Neg.	0.0093
1692	1	0.93	0	6.185	Neg.	0.0129
1694	1	1.676	0	9.85	Neg.	0.0017
1697	1	0.995	0	6.627	Neg.	0.01
1698	1	0.881	0	4.354	Neg.	0.0369
1702	1	1.353	0	7.136	Neg.	0.0076
1704	1	1.775	0	8.191	Neg.	0.0042
1707	1	0.802	0	4.547	Neg.	0.033
1708	1	1.5	0	8.818	Neg.	0.003
1713	1	5.743	0.206	19.94	Neg.	0
1715	1	0.759	0	3.505	Neg.	0.0612
1720	1	0.729	0	4.487	Neg.	0.0342
1721	1	2.272	0.313	5.689	Neg.	0.0171
1724	1	1.755	0	7.948	Neg.	0.0048
1726	1	1.353	0	5.272	Neg.	0.0217
1727	1	0.612	0	3.674	Neg.	0.0553
1731	1	2.652	0.551	5.767	Neg.	0.0163
1732	1	1.353	0	7.671	Neg.	0.0056
1735	1	1.353	0	7.295	Neg.	0.0069
1737	1	1.353	0	7.744	Neg.	0.0054
1741	1	0.578	0	2.852	Neg.	0.0912
1745	1	0.867	0	4.32	Neg.	0.0377
1750	1	0.992	0	4.948	Neg.	0.0261
1764	1	1.286	0	5.93	Neg.	0.0149
1768	1	1.353	0	7.875	Neg.	0.005
1770	1	2.265	0	10.753	Neg.	0.001
1772	1	1.353	0	5.23	Neg.	0.0222
1776	1	1.581	0	9.648	Neg.	0.0019
1777	1	0.909	0	5.102	Neg.	0.0239
1779	1	3.206	0	20.515	Neg.	0
1781	1	0.864	0	4.922	Neg.	0.0265
1783	1	1.906	0.205	6.509	Neg.	0.0107
1784	1	3.336	0	17.42	Neg.	0
1789	1	2.664	0	14.807	Neg.	0.0001
1791	1	1.353	0	9.316	Neg.	0.0023
1792	1	2.243	0	10.953	Neg.	0.0009
1796	1	1.353	0	6.524	Neg.	0.0106
1797	1	0.611	0	3.846	Neg.	0.0499
1798	1	2.184	0	11.768	Neg.	0.0006
1799	1	2.193	0	11.442	Neg.	0.0007
1800	1	0.631	0	3.992	Neg.	0.0457
1802	1	6.603	0	34.622	Neg.	0
1803	1	1.105	0	6.756	Neg.	0.0093
1805	1	0.75	0	4.572	Neg.	0.0325
1806	1	0.916	0	5.132	Neg.	0.0235
1807	1	0.877	0	4.53	Neg.	0.0333
1811	1	1.5	0	7.044	Neg.	0.008
1817	1	1.625	0.157	5.792	Neg.	0.0161
1818	1	2.439	0	11.147	Neg.	0.0008
1819	1	1.353	0	7.224	Neg.	0.0072
1824	1	0.877	0	4.531	Neg.	0.0333
1825	1	0.656	0	3.827	Neg.	0.0504
1828	1	0.806	0	4.376	Neg.	0.0364
1830	1	0.727	0	4.658	Neg.	0.0309
1831	1	0.613	0	3.842	Neg.	0.05
1834	1	1.843	0	8.523	Neg.	0.0035
1835	1	1.963	0	10.771	Neg.	0.001
1836	1	2.81	0	13.34	Neg.	0.0003
1840	1	4.94	0	28.097	Neg.	0
1843	1	1.759	0	12.204	Neg.	0.0005
1845	1	1.051	0	6.035	Neg.	0.014
1849	1	1.353	0	8.787	Neg.	0.003
1852	1	0.784	0	4.767	Neg.	0.029
1853	1	1.353	0	8.245	Neg.	0.0041
1854	1	2.284	0.365	6	Neg.	0.0143
1860	1	8.015	1.07	4.177	Neg.	0.041
1861	1	4.161	0.364	8.874	Neg.	0.0029
1862	1	1.651	0.159	5.89	Neg.	0.0152
1863	1	1.755	0	5.512	Neg.	0.0189
1864	1	1.845	0.176	5.902	Neg.	0.0151
1865	1	1.326	0.18	3.59	Neg.	0.0581
1866	1	1.712	0	8.495	Neg.	0.0036
1867	1	1.796	0.419	3.026	Neg.	0.0819
1868	1	1.892	0	12.483	Neg.	0.0004
1869	1	0.881	0	4.536	Neg.	0.0332
1871	1	0.93	0	5.714	Neg.	0.0168
1880	1	0.901	0	5.099	Neg.	0.0239
1886	1	0.725	0	4.063	Neg.	0.0438
1888	1	2.427	0.183	7.073	Neg.	0.0078
1890	1	2.441	0	12.336	Neg.	0.0004
1897	1	1.353	0	6.766	Neg.	0.0093
1900	1	1.353	0	6.456	Neg.	0.0111
1901	1	1.624	0	8.997	Neg.	0.0027
1903	1	2.507	0	12.841	Neg.	0.0003
1904	1	1.004	0	4.771	Neg.	0.0289
1905	1	1.353	0	7.589	Neg.	0.0059
1908	1	0.799	0	4.816	Neg.	0.0282
1909	1	0.85	0	5.433	Neg.	0.0198
1911	1	2.398	0	10.934	Neg.	0.0009
1913	1	1.353	0	8.104	Neg.	0.0044
1914	1	1.622	0	9.346	Neg.	0.0022
1915	1	1.069	0	6.63	Neg.	0.01
1916	1	1.353	0	6.691	Neg.	0.0097
1918	1	0.584	0	2.856	Neg.	0.091
1919	1	1.07	0.175	2.93	Neg.	0.0869
1922	1	1.413	0.218	3.633	Neg.	0.0567
1923	1	0.937	0	5.576	Neg.	0.0182
1924	1	0.802	0	4.826	Neg.	0.028
1925	1	1.051	0	6.569	Neg.	0.0104
1927	1	0.645	0	3.899	Neg.	0.0483
1928	1	1.353	0	7.286	Neg.	0.007
1929	1	2.594	0	14.84	Neg.	0.0001
1931	1	0.83	0	5.145	Neg.	0.0233
1932	1	0.502	0	2.738	Neg.	0.098
1933	1	1.581	0	9.645	Neg.	0.0019
1934	1	0.877	0	4.53	Neg.	0.0333
1935	1	4.582	0	24.838	Neg.	0
1936	1	2.488	0	14.119	Neg.	0.0002
1937	1	2.077	0	11.79	Neg.	0.0006
1940	1	1.626	0	9.924	Neg.	0.0016
1944	1	1.616	0.19	5.407	Neg.	0.0201
1945	1	2.37	0	7.398	Neg.	0.0065
1952	1	1.516	0.164	4.459	Neg.	0.0347
1953	1	2.81	0	15.274	Neg.	0.0001
1956	1	1.349	0.206	3.147	Neg.	0.0761
1957	1	0.884	0	4.363	Neg.	0.0367
1958	1	0.69	0	4.927	Neg.	0.0264
1959	1	0.802	0	4.54	Neg.	0.0331
1961	1	1.353	0	6.857	Neg.	0.0088
1964	1	1.353	0	6.508	Neg.	0.0107
1965	1	1.963	0	12.085	Neg.	0.0005
1967	1	1.963	0	12.162	Neg.	0.0005
1975	1	1.816	0	8.814	Neg.	0.003
1977	1	0.885	0	4.94	Neg.	0.0262
1979	1	1.759	0	10.304	Neg.	0.0013
1983	1	4.56	0	26.104	Neg.	0
1985	1	0.939	0	5.604	Neg.	0.0179
1989	1	1.49	0.204	3.585	Neg.	0.0583
2000	1	1.353	0	7.75	Neg.	0.0054
2010	1	1.353	0	8.896	Neg.	0.0029
2011	1	1.605	0	9.65	Neg.	0.0019
2012	1	1.353	0	6.613	Neg.	0.0101
2016	1	0.69	0	4.442	Neg.	0.0351
2017	1	0.802	0	4.532	Neg.	0.0333
2021	1	0.77	0	3.598	Neg.	0.0579
2035	1	1.522	0.318	2.894	Neg.	0.0889
2038	1	2.254	0	14.197	Neg.	0.0002
2040	1	0.599	0	2.902	Neg.	0.0884
2043	1	3.533	0	17.288	Neg.	0
2044	1	2.136	0	11.375	Neg.	0.0007
2048	1	1.042	0	6.002	Neg.	0.0143
2050	1	1.353	0	7.716	Neg.	0.0055
2059	1	1.605	0	10.517	Neg.	0.0012
2061	1	1.404	0.202	3.933	Neg.	0.0474
2062	1	1.767	0	8.691	Neg.	0.0032
2067	1	1.042	0.173	2.899	Neg.	0.0886
2069	1	1.353	0	7.842	Neg.	0.0051
2071	1	4.066	0	20.914	Neg.	0
2072	1	1.353	0	6.991	Neg.	0.0082
2075	1	2.888	0.529	6.107	Neg.	0.0135
2076	1	1.5	0	7.128	Neg.	0.0076
2081	1	0.626	0	4.255	Neg.	0.0391
2082	1	1.902	0	11.25	Neg.	0.0008
2085	1	3.063	0	14.57	Neg.	0.0001
2087	1	1.653	0	9.898	Neg.	0.0017
2095	1	1.353	0	6.497	Neg.	0.0108
2096	1	4.474	0.194	18.348	Neg.	0
2100	1	1.148	0.174	3.192	Neg.	0.074
2101	1	2.398	0	11.398	Neg.	0.0007
2102	1	1.41	0.176	3.927	Neg.	0.0475
2103	1	1.353	0	6.945	Neg.	0.0084
2105	1	1.784	0	9.906	Neg.	0.0016
2107	1	1.857	0	6.71	Neg.	0.0096
2109	1	2.673	0	16.108	Neg.	0.0001
2110	1	1.79	0	9.135	Neg.	0.0025
2112	1	1.353	0	7.247	Neg.	0.0071
2113	1	4.78	0	24.147	Neg.	0
2115	1	1.105	0	6.15	Neg.	0.0131
2118	1	2.564	0.202	9.222	Neg.	0.0024
2119	1	0.253	4.58	17.218	Pos.	0
2147	1	0.695	0	3.828	Neg.	0.0504
2153	1	2.537	0.225	8.314	Neg.	0.0039
2160	1	0.867	0	4.912	Neg.	0.0267
2161	1	0	0.571	2.922	Pos.	0.0874
2163	1	0.885	0	4.35	Neg.	0.037
2166	1	1.105	0	6.603	Neg.	0.0102
2177	1	1.06	0	6.083	Neg.	0.0137
2181	1	2.285	0.418	4.665	Neg.	0.0308
